# Supplementary material for: Study of seed hair growth in Populus tomentosa, an important character of female floral bud development
Source: BMC Genomics. 2014 Jun 14;15(1):475. doi: 10.1186/1471-2164-15-475 (PMC4089023; doi:10.1186/1471-2164-15-475)
Supplement: Supplementary file 1 — Additional file 1: Table S1: Gene Ontology enrichment results. Analysis of gene ontology enrichment for all seven sets of differentially expressed genes was performed. (XLS 549 KB) [file 12864_2013_6205_MOESM1_ESM.xls]

## Sheet: 24h_vs_0h
GO	All_transcripts_with_GO_annotation(97596)	DETs_with_GO_annotation(16368)	Pvalue	Qvalue	GO_term
GO:0003834	8	8	0	0	beta-carotene 15,15'-monooxygenase activity
GO:0004466	4	4	0	0	long-chain-acyl-CoA dehydrogenase activity
GO:0004494	4	4	0	0	methylmalonyl-CoA mutase activity
GO:0004604	11	11	0	0	phosphoadenylyl-sulfate reductase (thioredoxin) activity
GO:0005753	4	4	0	0	mitochondrial proton-transporting ATP synthase complex
GO:0005997	7	7	0	0	xylulose metabolic process
GO:0006114	4	4	0	0	glycerol biosynthetic process
GO:0006532	4	4	0	0	aspartate biosynthetic process
GO:0006533	4	4	0	0	aspartate catabolic process
GO:0006928	6	6	0	0	cellular component movement
GO:0008106	4	4	0	0	alcohol dehydrogenase (NADP+) activity
GO:0010468	4	4	0	0	regulation of gene expression
GO:0015232	4	4	0	0	heme transporter activity
GO:0015886	4	4	0	0	heme transport
GO:0016710	9	9	0	0	trans-cinnamate 4-monooxygenase activity
GO:0019379	11	11	0	0	sulfate assimilation, phosphoadenylyl sulfate reduction by phosphoadenylyl-sulfate reductase (thioredoxin)
GO:0019419	11	11	0	0	sulfate reduction
GO:0019550	4	4	0	0	glutamate catabolic process to aspartate
GO:0019551	4	4	0	0	glutamate catabolic process to 2-oxoglutarate
GO:0030573	5	5	0	0	bile acid catabolic process
GO:0031419	10	10	0	0	cobalamin binding
GO:0032869	4	4	0	0	cellular response to insulin stimulus
GO:0033814	5	5	0	0	propanoyl-CoA C-acyltransferase activity
GO:0042288	4	4	0	0	MHC class I protein binding
GO:0042981	4	4	0	0	regulation of apoptotic process
GO:0043064	5	5	0	0	flagellum organization
GO:0050038	7	7	0	0	L-xylulose reductase (NADP+) activity
GO:0050502	4	4	0	0	cis-zeatin O-beta-D-glucosyltransferase activity
GO:0051384	4	4	0	0	response to glucocorticoid stimulus
GO:0055089	4	4	0	0	fatty acid homeostasis
GO:0045549	23	11	0.000106264	0.000952795	9-cis-epoxycarotenoid dioxygenase activity
GO:0006833	87	28	0.000125267	0.00110924	water transport
GO:0016651	59	21	0.000127339	0.00110924	oxidoreductase activity, acting on NADH or NADPH
GO:0004586	5	4	0.000132616	0.00110924	ornithine decarboxylase activity
GO:0010873	5	4	0.000132616	0.00110924	positive regulation of cholesterol esterification
GO:0015020	5	4	0.000132616	0.00110924	glucuronosyltransferase activity
GO:0016123	5	4	0.000132616	0.00110924	xanthophyll biosynthetic process
GO:0034007	5	4	0.000132616	0.00110924	S-linalool synthase activity
GO:0051119	5	4	0.000132616	0.00110924	sugar transmembrane transporter activity
GO:0001932	7	5	0.000133281	0.00110924	regulation of protein phosphorylation
GO:0005044	7	5	0.000133281	0.00110924	scavenger receptor activity
GO:0005952	7	5	0.000133281	0.00110924	cAMP-dependent protein kinase complex
GO:0008603	7	5	0.000133281	0.00110924	cAMP-dependent protein kinase regulator activity
GO:0012511	7	5	0.000133281	0.00110924	monolayer-surrounded lipid storage body
GO:0030198	7	5	0.000133281	0.00110924	extracellular matrix organization
GO:0050403	7	5	0.000133281	0.00110924	trans-zeatin O-beta-D-glucosyltransferase activity
GO:0004445	75	25	0.000133293	0.00110924	inositol-polyphosphate 5-phosphatase activity
GO:0052658	75	25	0.000133293	0.00110924	inositol-1,4,5-trisphosphate 5-phosphatase activity
GO:0052659	75	25	0.000133293	0.00110924	inositol-1,3,4,5-tetrakisphosphate 5-phosphatase activity
GO:0015439	30	13	0.000135285	0.00112231	heme-transporting ATPase activity
GO:0005102	37	15	0.000140318	0.00116045	receptor binding
GO:0030795	12	7	0.000162627	0.00134079	jasmonate O-methyltransferase activity
GO:0009821	34	14	0.000172005	0.00141373	alkaloid biosynthetic process
GO:0032440	2229	436	0.000209933	0.00170964	2-alkenal reductase [NAD(P)] activity
GO:0003824	8951	1620	0.000222455	0.00180609	catalytic activity
GO:0003904	61	21	0.00022328	0.00180728	deoxyribodipyrimidine photo-lyase activity
GO:0070402	65	22	0.000224957	0.00181534	NADPH binding
GO:0008610	569	127	0.000249606	0.00200816	lipid biosynthetic process
GO:0051538	46	17	0.000254428	0.00204079	3 iron, 4 sulfur cluster binding
GO:0046556	50	18	0.000270943	0.00216673	alpha-N-arabinofuranosidase activity
GO:0010285	10	6	0.000278349	0.00221929	L,L-diaminopimelate aminotransferase activity
GO:0008061	74	24	0.000281344	0.00223648	chitin binding
GO:0016798	1743	346	0.000298285	0.00236408	hydrolase activity, acting on glycosyl bonds
GO:0006825	47	17	0.000348103	0.00275074	copper ion transport
GO:0016829	1507	302	0.000358761	0.00282657	lyase activity
GO:0006955	13	7	0.000360394	0.00283106	immune response
GO:0016042	196	51	0.000377037	0.00295198	lipid catabolic process
GO:0051536	518	116	0.000378004	0.00295198	iron-sulfur cluster binding
GO:0034366	8	5	0.000456778	0.00354635	spherical high-density lipoprotein particle
GO:0004365	26	11	0.000462132	0.00357749	glyceraldehyde-3-phosphate dehydrogenase (NAD+) (phosphorylating) activity
GO:0004518	604	132	0.000487133	0.0037601	nuclease activity
GO:0016157	37	14	0.000524811	0.00403923	sucrose synthase activity
GO:0004617	23	10	0.000546615	0.00419492	phosphoglycerate dehydrogenase activity
GO:0006541	116	33	0.000553838	0.00423813	glutamine metabolic process
GO:0031410	171	45	0.000571631	0.0043594	cytoplasmic vesicle
GO:0015930	41	15	0.000572959	0.0043594	glutamate synthase activity
GO:0006725	61	20	0.000631318	0.00478974	cellular aromatic compound metabolic process
GO:0003861	11	6	0.000654113	0.00490677	3-isopropylmalate dehydratase activity
GO:0008097	11	6	0.000654113	0.00490677	5S rRNA binding
GO:0030168	11	6	0.000654113	0.00490677	platelet activation
GO:0005975	2741	522	0.00066861	0.00499418	carbohydrate metabolic process
GO:0001540	6	4	0.00068452	0.00499418	beta-amyloid binding
GO:0004587	6	4	0.00068452	0.00499418	ornithine-oxo-acid transaminase activity
GO:0005178	6	4	0.00068452	0.00499418	integrin binding
GO:0019028	6	4	0.00068452	0.00499418	viral capsid
GO:0033799	6	4	0.00068452	0.00499418	myricetin 3'-O-methyltransferase activity
GO:0050731	6	4	0.00068452	0.00499418	positive regulation of peptidyl-tyrosine phosphorylation
GO:0016638	42	15	0.000782541	0.00537288	oxidoreductase activity, acting on the CH-NH2 group of donors
GO:0001937	4	3	0.000790901	0.00537288	negative regulation of endothelial cell proliferation
GO:0002474	4	3	0.000790901	0.00537288	antigen processing and presentation of peptide antigen via MHC class I
GO:0004691	4	3	0.000790901	0.00537288	cAMP-dependent protein kinase activity
GO:0004760	4	3	0.000790901	0.00537288	serine-pyruvate transaminase activity
GO:0006068	4	3	0.000790901	0.00537288	ethanol catabolic process
GO:0006625	4	3	0.000790901	0.00537288	protein targeting to peroxisome
GO:0006656	4	3	0.000790901	0.00537288	phosphatidylcholine biosynthetic process
GO:0008217	4	3	0.000790901	0.00537288	regulation of blood pressure
GO:0008379	4	3	0.000790901	0.00537288	thioredoxin peroxidase activity
GO:0008824	4	3	0.000790901	0.00537288	cyanate hydratase activity
GO:0009439	4	3	0.000790901	0.00537288	cyanate metabolic process
GO:0033574	4	3	0.000790901	0.00537288	response to testosterone stimulus
GO:0042573	4	3	0.000790901	0.00537288	retinoic acid metabolic process
GO:0042612	4	3	0.000790901	0.00537288	MHC class I protein complex
GO:0043691	4	3	0.000790901	0.00537288	reverse cholesterol transport
GO:0046724	4	3	0.000790901	0.00537288	oxalic acid secretion
GO:0048149	4	3	0.000790901	0.00537288	behavioral response to ethanol
GO:0048545	4	3	0.000790901	0.00537288	response to steroid hormone stimulus
GO:0050996	4	3	0.000790901	0.00537288	positive regulation of lipid catabolic process
GO:0051005	4	3	0.000790901	0.00537288	negative regulation of lipoprotein lipase activity
GO:0051787	4	3	0.000790901	0.00537288	misfolded protein binding
GO:0070328	4	3	0.000790901	0.00537288	triglyceride homeostasis
GO:0006564	24	10	0.000856757	0.00580546	L-serine biosynthetic process
GO:0000160	578	125	0.000997507	0.00674203	two-component signal transduction system (phosphorelay)
GO:0003774	134	36	0.00111899	0.00754397	motor activity
GO:0003865	9	5	0.0011748	0.00782122	3-oxo-5-alpha-steroid 4-dehydrogenase activity
GO:0006572	9	5	0.0011748	0.00782122	tyrosine catabolic process
GO:0008987	9	5	0.0011748	0.00782122	quinolinate synthetase A activity
GO:0019805	9	5	0.0011748	0.00782122	quinolinate biosynthetic process
GO:0004096	18	8	0.00118337	0.00785864	catalase activity
GO:0016616	421	94	0.00128392	0.00850517	oxidoreductase activity, acting on the CH-OH group of donors, NAD or NADP as acceptor
GO:0047268	36	13	0.00129881	0.0085433	galactinol-raffinose galactosyltransferase activity
GO:0005337	25	10	0.0012993	0.0085433	nucleoside transmembrane transporter activity
GO:0015858	25	10	0.0012993	0.0085433	nucleoside transport
GO:0015137	15	7	0.00131077	0.00857639	citrate transmembrane transporter activity
GO:0015746	15	7	0.00131077	0.00857639	citrate transport
GO:0030247	12	6	0.00134219	0.00873902	polysaccharide binding
GO:0032968	12	6	0.00134219	0.00873902	positive regulation of transcription elongation from RNA polymerase II promoter
GO:0003333	95	27	0.00148182	0.00960115	amino acid transmembrane transport
GO:0015171	95	27	0.00148182	0.00960115	amino acid transmembrane transporter activity
GO:0008131	29	11	0.00151554	0.00970166	primary amine oxidase activity
GO:0010150	29	11	0.00151554	0.00970166	leaf senescence
GO:0070988	29	11	0.00151554	0.00970166	demethylation
GO:0016836	22	9	0.00159224	0.010164	hydro-lyase activity
GO:0009409	65	20	0.0015954	0.010164	response to cold
GO:0006536	26	10	0.00191322	0.0120006	glutamate metabolic process
GO:0004090	19	8	0.00191524	0.0120006	carbonyl reductase (NADPH) activity
GO:0004664	19	8	0.00191524	0.0120006	prephenate dehydratase activity
GO:0008201	19	8	0.00191524	0.0120006	heparin binding
GO:0009094	19	8	0.00191524	0.0120006	L-phenylalanine biosynthetic process
GO:0022904	19	8	0.00191524	0.0120006	respiratory electron transport chain
GO:0001523	7	4	0.00206262	0.0126853	retinoid metabolic process
GO:0004055	7	4	0.00206262	0.0126853	argininosuccinate synthase activity
GO:0015012	7	4	0.00206262	0.0126853	heparan sulfate proteoglycan biosynthetic process
GO:0019288	7	4	0.00206262	0.0126853	isopentenyl diphosphate biosynthetic process, mevalonate-independent pathway
GO:0030166	7	4	0.00206262	0.0126853	proteoglycan biosynthetic process
GO:0030206	7	4	0.00206262	0.0126853	chondroitin sulfate biosynthetic process
GO:0047006	7	4	0.00206262	0.0126853	17-alpha,20-alpha-dihydroxypregn-4-en-3-one dehydrogenase activity
GO:0051745	7	4	0.00206262	0.0126853	4-hydroxy-3-methylbut-2-en-1-yl diphosphate reductase activity
GO:0006006	75	22	0.00213547	0.0131031	glucose metabolic process
GO:0007596	16	7	0.00223737	0.013603	blood coagulation
GO:0008453	16	7	0.00223737	0.013603	alanine-glyoxylate transaminase activity
GO:0009678	16	7	0.00223737	0.013603	hydrogen-translocating pyrophosphatase activity
GO:0016671	34	12	0.00229311	0.0139101	oxidoreductase activity, acting on a sulfur group of donors, disulfide as acceptor
GO:0008198	38	13	0.00237452	0.0143387	ferrous iron binding
GO:0042773	46	15	0.00238588	0.0143747	ATP synthesis coupled electron transport
GO:0009835	207	50	0.00247447	0.0148747	ripening
GO:0042128	13	6	0.00248762	0.0149201	nitrate assimilation
GO:0005094	10	5	0.00251947	0.0149429	Rho GDP-dissociation inhibitor activity
GO:0005577	10	5	0.00251947	0.0149429	fibrinogen complex
GO:0005746	10	5	0.00251947	0.0149429	mitochondrial respiratory chain
GO:0005811	10	5	0.00251947	0.0149429	lipid particle
GO:0045490	10	5	0.00251947	0.0149429	pectin catabolic process
GO:0004066	27	10	0.0027436	0.0162	asparagine synthase (glutamine-hydrolyzing) activity
GO:0006529	27	10	0.0027436	0.0162	asparagine biosynthetic process
GO:0046872	11748	2075	0.00292481	0.0172318	metal ion binding
GO:0008466	31	11	0.00296936	0.0174556	glycogenin glucosyltransferase activity
GO:0001525	5	3	0.00342404	0.0194418	angiogenesis
GO:0004476	5	3	0.00342404	0.0194418	mannose-6-phosphate isomerase activity
GO:0004613	5	3	0.00342404	0.0194418	phosphoenolpyruvate carboxykinase (GTP) activity
GO:0008886	5	3	0.00342404	0.0194418	glyceraldehyde-3-phosphate dehydrogenase (NADP+) (non-phosphorylating) activity
GO:0009615	5	3	0.00342404	0.0194418	response to virus
GO:0009908	5	3	0.00342404	0.0194418	flower development
GO:0014068	5	3	0.00342404	0.0194418	positive regulation of phosphatidylinositol 3-kinase cascade
GO:0017144	5	3	0.00342404	0.0194418	drug metabolic process
GO:0032088	5	3	0.00342404	0.0194418	negative regulation of NF-kappaB transcription factor activity
GO:0032092	5	3	0.00342404	0.0194418	positive regulation of protein binding
GO:0032526	5	3	0.00342404	0.0194418	response to retinoic acid
GO:0032770	5	3	0.00342404	0.0194418	positive regulation of monooxygenase activity
GO:0042572	5	3	0.00342404	0.0194418	retinol metabolic process
GO:0050840	5	3	0.00342404	0.0194418	extracellular matrix binding
GO:0090346	5	3	0.00342404	0.0194418	cellular organofluorine metabolic process
GO:0000156	471	101	0.00344409	0.0195141	two-component response regulator activity
GO:0003935	17	7	0.00360846	0.0202729	GTP cyclohydrolase II activity
GO:0008686	17	7	0.00360846	0.0202729	3,4-dihydroxy-2-butanone-4-phosphate synthase activity
GO:0009072	17	7	0.00360846	0.0202729	aromatic amino acid family metabolic process
GO:0004703	28	10	0.00384134	0.0215358	G-protein coupled receptor kinase activity
GO:0015293	106	28	0.00417393	0.0233512	symporter activity
GO:0009703	14	6	0.0042582	0.023723	nitrate reductase (NADH) activity
GO:0050821	14	6	0.0042582	0.023723	protein stabilization
GO:0006855	304	68	0.00463	0.0256868	drug transmembrane transport
GO:0015238	304	68	0.00463	0.0256868	drug transmembrane transporter activity
GO:0003962	8	4	0.00473901	0.0260706	cystathionine gamma-synthase activity
GO:0004822	8	4	0.00473901	0.0260706	isoleucine-tRNA ligase activity
GO:0045333	8	4	0.00473901	0.0260706	cellular respiration
GO:0008409	11	5	0.00475791	0.0260706	5'-3' exonuclease activity
GO:0030672	11	5	0.00475791	0.0260706	synaptic vesicle membrane
GO:0000015	25	9	0.00496118	0.0270177	phosphopyruvate hydratase complex
GO:0004634	25	9	0.00496118	0.0270177	phosphopyruvate hydratase activity
GO:0009881	18	7	0.00554854	0.0299711	photoreceptor activity
GO:0015288	18	7	0.00554854	0.0299711	porin activity
GO:0046930	18	7	0.00554854	0.0299711	pore complex
GO:0050896	18	7	0.00554854	0.0299711	response to stimulus
GO:0008137	186	44	0.0060532	0.0326309	NADH dehydrogenase (ubiquinone) activity
GO:0008171	72	20	0.00621374	0.0334287	O-methyltransferase activity
GO:0005829	197	46	0.00673553	0.0361628	cytosol
GO:0009416	153	37	0.00704079	0.0374244	response to light stimulus
GO:0080008	30	10	0.00706836	0.0374425	CUL4 RING ubiquitin ligase complex
GO:0005247	34	11	0.00707232	0.0374425	voltage-gated chloride channel activity
GO:0003700	3175	583	0.00735363	0.0387909	sequence-specific DNA binding transcription factor activity
GO:0016847	73	20	0.00737071	0.0387909	1-aminocyclopropane-1-carboxylate synthase activity
GO:0042218	73	20	0.00737071	0.0387909	1-aminocyclopropane-1-carboxylate biosynthetic process
GO:0008559	188	44	0.00740567	0.038898	xenobiotic-transporting ATPase activity
GO:0006099	179	42	0.00813949	0.0425124	tricarboxylic acid cycle
GO:0003674	189	44	0.00817176	0.0425124	molecular_function
GO:0046577	12	5	0.00817362	0.0425124	long-chain-alcohol oxidase activity
GO:0047196	12	5	0.00817362	0.0425124	long-chain-alcohol O-fatty-acyltransferase activity
GO:0009405	19	7	0.00819094	0.0425194	pathogenesis
GO:0045486	83	22	0.00847656	0.0439165	naringenin 3-dioxygenase activity
GO:0016760	235	53	0.00866388	0.0447998	cellulose synthase (UDP-forming) activity
GO:0005516	155	37	0.00876929	0.0449184	calmodulin binding
GO:0004459	6	3	0.00890307	0.0449184	L-lactate dehydrogenase activity
GO:0006123	6	3	0.00890307	0.0449184	mitochondrial electron transport, cytochrome c to oxygen
GO:0006428	6	3	0.00890307	0.0449184	isoleucyl-tRNA aminoacylation
GO:0016633	6	3	0.00890307	0.0449184	galactonolactone dehydrogenase activity
GO:0016899	6	3	0.00890307	0.0449184	oxidoreductase activity, acting on the CH-OH group of donors, oxygen as acceptor
GO:0030071	6	3	0.00890307	0.0449184	regulation of mitotic metaphase/anaphase transition
GO:0042627	6	3	0.00890307	0.0449184	chylomicron
GO:0004611	23	8	0.00895669	0.0449184	phosphoenolpyruvate carboxykinase activity
GO:0016040	23	8	0.00895669	0.0449184	glutamate synthase (NADH) activity
GO:0016871	23	8	0.00895669	0.0449184	cycloartenol synthase activity
GO:0017076	23	8	0.00895669	0.0449184	purine nucleotide binding
GO:0030674	23	8	0.00895669	0.0449184	protein binding, bridging
GO:0045181	23	8	0.00895669	0.0449184	glutamate synthase activity, NADH or NADPH as acceptor
GO:0004197	185	43	0.00900328	0.0450672	cysteine-type endopeptidase activity
GO:0000305	9	4	0.00919428	0.04551	response to oxygen radical
GO:0004087	9	4	0.00919428	0.04551	carbamoyl-phosphate synthase (ammonia) activity
GO:0004314	9	4	0.00919428	0.04551	[acyl-carrier-protein] S-malonyltransferase activity
GO:0004455	9	4	0.00919428	0.04551	ketol-acid reductoisomerase activity
GO:0006531	9	4	0.00919428	0.04551	aspartate metabolic process
GO:0043524	9	4	0.00919428	0.04551	negative regulation of neuron apoptosis
GO:0008810	49	14	0.0120431	0.0593903	cellulase activity
GO:0006107	24	8	0.0122328	0.0599927	oxaloacetate metabolic process
GO:0008859	24	8	0.0122328	0.0599927	exoribonuclease II activity
GO:0010277	67	18	0.0122751	0.0600895	chlorophyllide a oxygenase [overall] activity
GO:0045263	28	9	0.0123189	0.060193	proton-transporting ATP synthase complex, coupling factor F(o)
GO:0006916	13	5	0.0130473	0.0636356	anti-apoptosis
GO:0022900	397	83	0.0131264	0.0638541	electron transport chain
GO:0070469	144	34	0.0131401	0.0638541	respiratory chain
GO:0004144	63	17	0.0134452	0.0652178	diacylglycerol O-acyltransferase activity
GO:0004069	50	14	0.0145957	0.0706697	L-aspartate:2-oxoglutarate aminotransferase activity
GO:0015996	37	11	0.0146867	0.0709813	chlorophyll catabolic process
GO:0004714	283	61	0.014793	0.0713655	transmembrane receptor protein tyrosine kinase activity
GO:0004351	17	6	0.0151793	0.0730967	glutamate decarboxylase activity
GO:0003994	33	10	0.0154465	0.0739822	aconitate hydratase activity
GO:0009767	33	10	0.0154465	0.0739822	photosynthetic electron transport chain
GO:0043231	33	10	0.0154465	0.0739822	intracellular membrane-bounded organelle
GO:0003727	10	4	0.0158691	0.0745708	single-stranded RNA binding
GO:0003868	10	4	0.0158691	0.0745708	4-hydroxyphenylpyruvate dioxygenase activity
GO:0004106	10	4	0.0158691	0.0745708	chorismate mutase activity
GO:0004602	10	4	0.0158691	0.0745708	glutathione peroxidase activity
GO:0016471	10	4	0.0158691	0.0745708	vacuolar proton-transporting V-type ATPase complex
GO:0034361	10	4	0.0158691	0.0745708	very-low-density lipoprotein particle
GO:0046417	10	4	0.0158691	0.0745708	chorismate metabolic process
GO:0016769	176	40	0.0160048	0.0745708	transferase activity, transferring nitrogenous groups
GO:0009103	21	7	0.0161325	0.0745708	lipopolysaccharide biosynthetic process
GO:0032040	25	8	0.0163231	0.0745708	small-subunit processome
GO:0002020	4	2	0.0164935	0.0745708	protease binding
GO:0004016	4	2	0.0164935	0.0745708	adenylate cyclase activity
GO:0004056	4	2	0.0164935	0.0745708	argininosuccinate lyase activity
GO:0004640	4	2	0.0164935	0.0745708	phosphoribosylanthranilate isomerase activity
GO:0006890	4	2	0.0164935	0.0745708	retrograde vesicle-mediated transport, Golgi to ER
GO:0008940	4	2	0.0164935	0.0745708	nitrate reductase activity
GO:0009897	4	2	0.0164935	0.0745708	external side of plasma membrane
GO:0010309	4	2	0.0164935	0.0745708	acireductone dioxygenase [iron(II)-requiring] activity
GO:0010811	4	2	0.0164935	0.0745708	positive regulation of cell-substrate adhesion
GO:0014911	4	2	0.0164935	0.0745708	positive regulation of smooth muscle cell migration
GO:0016743	4	2	0.0164935	0.0745708	carboxyl- or carbamoyltransferase activity
GO:0031091	4	2	0.0164935	0.0745708	platelet alpha granule
GO:0032496	4	2	0.0164935	0.0745708	response to lipopolysaccharide
GO:0033344	4	2	0.0164935	0.0745708	cholesterol efflux
GO:0033627	4	2	0.0164935	0.0745708	cell adhesion mediated by integrin
GO:0033700	4	2	0.0164935	0.0745708	phospholipid efflux
GO:0033961	4	2	0.0164935	0.0745708	cis-stilbene-oxide hydrolase activity
GO:0042025	4	2	0.0164935	0.0745708	host cell nucleus
GO:0042450	4	2	0.0164935	0.0745708	arginine biosynthetic process via ornithine
GO:0051592	4	2	0.0164935	0.0745708	response to calcium ion
GO:0061302	4	2	0.0164935	0.0745708	smooth muscle cell-matrix adhesion
GO:0004008	51	14	0.0175466	0.0790637	copper-exporting ATPase activity
GO:0060003	51	14	0.0175466	0.0790637	copper ion export
GO:0000151	445	91	0.0178594	0.0790726	ubiquitin ligase complex
GO:0004018	7	3	0.0180237	0.0790726	N6-(1,2-dicarboxyethyl)AMP AMP-lyase (fumarate-forming) activity
GO:0004044	7	3	0.0180237	0.0790726	amidophosphoribosyltransferase activity
GO:0004824	7	3	0.0180237	0.0790726	lysine-tRNA ligase activity
GO:0006430	7	3	0.0180237	0.0790726	lysyl-tRNA aminoacylation
GO:0007267	7	3	0.0180237	0.0790726	cell-cell signaling
GO:0009152	7	3	0.0180237	0.0790726	purine ribonucleotide biosynthetic process
GO:0009306	7	3	0.0180237	0.0790726	protein secretion
GO:0042157	7	3	0.0180237	0.0790726	lipoprotein metabolic process
GO:0046487	7	3	0.0180237	0.0790726	glyoxylate metabolic process
GO:0044262	65	17	0.0185596	0.0812896	cellular carbohydrate metabolic process
GO:0004572	14	5	0.0196392	0.0857363	mannosyl-oligosaccharide 1,3-1,6-alpha-mannosidase activity
GO:0008203	14	5	0.0196392	0.0857363	cholesterol metabolic process
GO:0017089	30	9	0.0205149	0.0891208	glycolipid transporter activity
GO:0046836	30	9	0.0205149	0.0891208	glycolipid transport
GO:0051861	30	9	0.0205149	0.0891208	glycolipid binding
GO:0016987	43	12	0.0207509	0.0899993	sigma factor activity
GO:0019904	18	6	0.021308	0.091669	protein domain specific binding
GO:0052593	18	6	0.021308	0.091669	tryptamine:oxygen oxidoreductase (deaminating) activity
GO:0052594	18	6	0.021308	0.091669	aminoacetone:oxygen oxidoreductase(deaminating) activity
GO:0052595	18	6	0.021308	0.091669	aliphatic-amine oxidase activity
GO:0052596	18	6	0.021308	0.091669	phenethylamine:oxygen oxidoreductase (deaminating) activity
GO:0048038	164	37	0.0214215	0.0920089	quinone binding
GO:0008654	154	35	0.0216545	0.0927551	phospholipid biosynthetic process
GO:0005758	22	7	0.0216998	0.0927551	mitochondrial intermembrane space
GO:0005875	22	7	0.0216998	0.0927551	microtubule associated complex
GO:0008150	243	52	0.0244966	0.104375	biological_process
GO:0006821	44	12	0.0250488	0.105547	chloride transport
GO:0007059	44	12	0.0250488	0.105547	chromosome segregation
GO:0003878	11	4	0.0251284	0.105547	ATP citrate synthase activity
GO:0004303	11	4	0.0251284	0.105547	estradiol 17-beta-dehydrogenase activity
GO:0009312	11	4	0.0251284	0.105547	oligosaccharide biosynthetic process
GO:0016984	11	4	0.0251284	0.105547	ribulose-bisphosphate carboxylase activity
GO:0034364	11	4	0.0251284	0.105547	high-density lipoprotein particle
GO:0046429	11	4	0.0251284	0.105547	4-hydroxy-3-methylbut-2-en-1-yl diphosphate synthase activity
GO:0048040	11	4	0.0251284	0.105547	UDP-glucuronate decarboxylase activity
GO:0004775	31	9	0.0258444	0.108384	succinate-CoA ligase (ADP-forming) activity
GO:0004806	244	52	0.0263152	0.110184	triglyceride lipase activity
GO:0004129	49	13	0.0272686	0.113443	cytochrome-c oxidase activity
GO:0042651	49	13	0.0272686	0.113443	thylakoid membrane
GO:0003987	27	8	0.0273491	0.113443	acetate-CoA ligase activity
GO:0006471	27	8	0.0273491	0.113443	protein ADP-ribosylation
GO:0016844	27	8	0.0273491	0.113443	strictosidine synthase activity
GO:0047501	27	8	0.0273491	0.113443	(+)-neomenthol dehydrogenase activity
GO:0004420	15	5	0.0281738	0.116321	hydroxymethylglutaryl-CoA reductase (NADPH) activity
GO:0015936	15	5	0.0281738	0.116321	coenzyme A metabolic process
GO:0042170	15	5	0.0281738	0.116321	plastid membrane
GO:0006353	23	7	0.0284961	0.117469	transcription termination, DNA-dependent
GO:0015991	107	25	0.0293931	0.12098	ATP hydrolysis coupled proton transport
GO:0004609	36	10	0.0296772	0.121961	phosphatidylserine decarboxylase activity
GO:0004325	8	3	0.0313083	0.126133	ferrochelatase activity
GO:0004489	8	3	0.0313083	0.126133	methylenetetrahydrofolate reductase (NADPH) activity
GO:0004665	8	3	0.0313083	0.126133	prephenate dehydrogenase (NADP+) activity
GO:0004853	8	3	0.0313083	0.126133	uroporphyrinogen decarboxylase activity
GO:0005542	8	3	0.0313083	0.126133	folic acid binding
GO:0006555	8	3	0.0313083	0.126133	methionine metabolic process
GO:0006571	8	3	0.0313083	0.126133	tyrosine biosynthetic process
GO:0016324	8	3	0.0313083	0.126133	apical plasma membrane
GO:0033897	8	3	0.0313083	0.126133	ribonuclease T2 activity
GO:0047066	8	3	0.0313083	0.126133	phospholipid-hydroperoxide glutathione peroxidase activity
GO:0051092	8	3	0.0313083	0.126133	positive regulation of NF-kappaB transcription factor activity
GO:0052632	32	9	0.0320951	0.128913	citrate hydro-lyase (cis-aconitate-forming) activity
GO:0052633	32	9	0.0320951	0.128913	isocitrate hydro-lyase (cis-aconitate-forming) activity
GO:0017004	28	8	0.0344687	0.13803	cytochrome complex assembly
GO:0010044	79	19	0.0347252	0.138849	response to aluminum ion
GO:0030244	238	50	0.0360247	0.140744	cellulose biosynthetic process
GO:0000302	5	2	0.0360977	0.140744	response to reactive oxygen species
GO:0004109	5	2	0.0360977	0.140744	coproporphyrinogen oxidase activity
GO:0004528	5	2	0.0360977	0.140744	phosphodiesterase I activity
GO:0005901	5	2	0.0360977	0.140744	caveola
GO:0006584	5	2	0.0360977	0.140744	catecholamine metabolic process
GO:0006729	5	2	0.0360977	0.140744	tetrahydrobiopterin biosynthetic process
GO:0008124	5	2	0.0360977	0.140744	4-alpha-hydroxytetrahydrobiopterin dehydratase activity
GO:0008734	5	2	0.0360977	0.140744	L-aspartate oxidase activity
GO:0009051	5	2	0.0360977	0.140744	pentose-phosphate shunt, oxidative branch
GO:0009651	5	2	0.0360977	0.140744	response to salt stress
GO:0030141	5	2	0.0360977	0.140744	secretory granule
GO:0048364	5	2	0.0360977	0.140744	root development
GO:0051259	5	2	0.0360977	0.140744	protein oligomerization
GO:0055072	5	2	0.0360977	0.140744	iron ion homeostasis
GO:0070989	5	2	0.0360977	0.140744	oxidative demethylation
GO:0006526	65	16	0.0368275	0.14317	arginine biosynthetic process
GO:0006537	65	16	0.0368275	0.14317	glutamate biosynthetic process
GO:0042973	186	40	0.0371809	0.143721	glucan endo-1,3-beta-D-glucosidase activity
GO:0003885	12	4	0.037239	0.143721	D-arabinono-1,4-lactone oxidase activity
GO:0008898	12	4	0.037239	0.143721	homocysteine S-methyltransferase activity
GO:0009113	12	4	0.037239	0.143721	purine base biosynthetic process
GO:0043484	12	4	0.037239	0.143721	regulation of RNA splicing
GO:0008408	70	17	0.0378299	0.14579	3'-5' exonuclease activity
GO:0005509	1286	239	0.0381081	0.14665	calcium ion binding
GO:0005795	20	6	0.0382676	0.146839	Golgi stack
GO:0000276	16	5	0.0388292	0.147087	mitochondrial proton-transporting ATP synthase complex, coupling factor F(o)
GO:0005925	16	5	0.0388292	0.147087	focal adhesion
GO:0019199	16	5	0.0388292	0.147087	transmembrane receptor protein kinase activity
GO:0031252	16	5	0.0388292	0.147087	cell leading edge
GO:0034002	16	5	0.0388292	0.147087	(R)-limonene synthase activity
GO:0045202	16	5	0.0388292	0.147087	synapse
GO:0046740	16	5	0.0388292	0.147087	spread of virus in host, cell to cell
GO:0005496	90	21	0.0399923	0.151278	steroid binding
GO:0008219	146	32	0.0416452	0.157307	cell death
GO:0009877	126	28	0.0434502	0.163892	nodulation
GO:0004650	241	50	0.0439599	0.16558	polygalacturonase activity
GO:0009432	25	7	0.0461827	0.173707	SOS response
GO:0031965	43	11	0.046385	0.174222	nuclear membrane
GO:0042597	34	9	0.0476178	0.1786	periplasmic space
GO:0003995	48	12	0.0488646	0.181735	acyl-CoA dehydrogenase activity
GO:0000902	9	3	0.0489996	0.181735	cell morphogenesis
GO:0005093	9	3	0.0489996	0.181735	Rab GDP-dissociation inhibitor activity
GO:0008083	9	3	0.0489996	0.181735	growth factor activity
GO:0015075	9	3	0.0489996	0.181735	ion transmembrane transporter activity
GO:0005625	21	6	0.0493352	0.182725	soluble fraction
GO:0030145	169	36	0.0499612	0.184787	manganese ion binding
GO:0005576	1344	370	1.0047e-23	4.53477e-22	extracellular region
GO:0003677	11362	2268	1.02684e-21	4.41045e-20	DNA binding
GO:0003913	66	25	1.03388e-05	0.000114718	DNA photolyase activity
GO:0016210	27	17	1.08542e-08	2.04998e-07	naringenin-chalcone synthase activity
GO:0005388	248	71	1.08664e-06	1.43254e-05	calcium-transporting ATPase activity
GO:0006869	172	65	1.11449e-11	2.7999e-10	lipid transport
GO:0000272	157	59	1.13185e-10	2.64395e-09	polysaccharide catabolic process
GO:0045261	76	33	1.13583e-08	2.13008e-07	proton-transporting ATP synthase complex, catalytic core F(1)
GO:0005773	267	96	1.15119e-14	3.69352e-13	vacuole
GO:0048046	348	121	1.17315e-16	4.27959e-15	apoplast
GO:0004871	543	138	1.17804e-07	1.99816e-06	signal transducer activity
GO:0004866	38	17	1.18125e-05	0.000130526	endopeptidase inhibitor activity
GO:0019861	67	27	1.19226e-06	1.55677e-05	flagellum
GO:0010951	43	20	1.19257e-06	1.55677e-05	negative regulation of endopeptidase activity
GO:0055114	8606	1982	1.22373e-55	8.14699e-54	oxidation-reduction process
GO:0006013	50	25	1.22866e-08	2.27217e-07	mannose metabolic process
GO:0015923	50	25	1.22866e-08	2.27217e-07	mannosidase activity
GO:0033178	45	19	1.296e-05	0.000142428	proton-transporting two-sector ATPase complex, catalytic domain
GO:0022857	370	101	1.29697e-07	2.17605e-06	transmembrane transporter activity
GO:0009986	58	26	1.29926e-07	2.17605e-06	cell surface
GO:0016758	807	181	1.29966e-05	0.000142428	transferase activity, transferring hexosyl groups
GO:0042626	421	112	1.31467e-07	2.1881e-06	ATPase activity, coupled to transmembrane movement of substances
GO:0007165	1825	464	1.32276e-21	5.59129e-20	signal transduction
GO:0016469	42	21	1.36538e-07	2.24445e-06	proton-transporting two-sector ATPase complex
GO:0008839	14	13	1.38637e-11	3.45038e-10	dihydrodipicolinate reductase activity
GO:0045735	144	44	1.38639e-05	0.00015131	nutrient reservoir activity
GO:0009820	203	75	1.39828e-12	3.9196e-11	alkaloid metabolic process
GO:0009044	36	19	1.40427e-07	2.29422e-06	xylan 1,4-beta-xylosidase activity
GO:0006754	655	177	1.42074e-11	3.50317e-10	ATP biosynthetic process
GO:0000166	15240	2734	1.4219e-05	0.000154552	nucleotide binding
GO:0047134	65	28	1.42613e-07	2.31573e-06	protein-disulfide reductase activity
GO:0004872	1923	415	1.44531e-08	2.65439e-07	receptor activity
GO:0004888	877	271	1.44869e-25	7.14418e-24	transmembrane signaling receptor activity
GO:0046470	72	30	1.45121e-07	2.34216e-06	phosphatidylcholine metabolic process
GO:0010466	64	26	1.47305e-06	1.90424e-05	negative regulation of peptidase activity
GO:0030414	64	26	1.47305e-06	1.90424e-05	peptidase inhibitor activity
GO:0046034	56	22	1.47479e-05	0.000159649	ATP metabolic process
GO:0005938	30	18	1.49392e-08	2.72487e-07	cell cortex
GO:0045087	908	281	1.49464e-26	7.50984e-25	innate immune response
GO:0006952	3169	1013	1.49918e-101	1.079e-99	defense response
GO:0005886	1362	366	1.52892e-21	6.36173e-20	plasma membrane
GO:0006810	4843	975	1.53053e-10	3.54417e-09	transport
GO:0016707	31	16	1.56749e-06	2.01654e-05	gibberellin 3-beta-dioxygenase activity
GO:0016207	25	17	1.57059e-09	3.26757e-08	4-coumarate-CoA ligase activity
GO:0004022	49	20	1.57638e-05	0.000169955	alcohol dehydrogenase (NAD) activity
GO:0006694	149	45	1.58949e-05	0.000170678	steroid biosynthetic process
GO:0004803	13	10	1.64543e-07	2.63962e-06	transposase activity
GO:0004320	22	18	1.6776e-12	4.51257e-11	oleoyl-[acyl-carrier-protein] hydrolase activity
GO:0016295	22	18	1.6776e-12	4.51257e-11	myristoyl-[acyl-carrier-protein] hydrolase activity
GO:0016296	22	18	1.6776e-12	4.51257e-11	palmitoyl-[acyl-carrier-protein] hydrolase activity
GO:0016297	22	18	1.6776e-12	4.51257e-11	acyl-[acyl-carrier-protein] hydrolase activity
GO:0004630	99	33	1.69561e-05	0.000181342	phospholipase D activity
GO:0008812	25	15	1.70493e-07	2.7108e-06	choline dehydrogenase activity
GO:0016706	409	109	1.71016e-07	2.7108e-06	oxidoreductase activity, acting on paired donors, with incorporation or reduction of molecular oxygen, 2-oxoglutarate as one donor, and incorporation of one atom each of oxygen into both donors
GO:0006629	1265	268	1.71638e-05	0.000182829	lipid metabolic process
GO:0042299	58	37	1.73758e-16	6.25294e-15	lupeol synthase activity
GO:0004366	23	12	1.75774e-05	0.000186488	glycerol-3-phosphate O-acyltransferase activity
GO:0006857	236	99	1.81213e-20	7.09662e-19	oligopeptide transport
GO:0008447	83	31	1.8125e-06	2.32052e-05	L-ascorbate oxidase activity
GO:0005575	272	72	1.94831e-05	0.000205887	cellular_component
GO:0008553	52	28	1.95774e-10	4.49437e-09	hydrogen-exporting ATPase activity, phosphorylative mechanism
GO:0009873	112	36	1.99481e-05	0.000209968	ethylene mediated signaling pathway
GO:0009790	10	7	2.03756e-05	0.000213623	embryo development
GO:0009718	15	10	2.06501e-06	2.58175e-05	anthocyanin biosynthetic process
GO:0004190	547	179	2.09321e-20	8.07856e-19	aspartic-type endopeptidase activity
GO:0004709	645	148	2.11489e-05	0.000220861	MAP kinase kinase kinase activity
GO:0005524	18899	3703	2.18342e-30	1.11816e-28	ATP binding
GO:0019684	84	29	2.20437e-05	0.000228624	photosynthesis, light reaction
GO:0015992	224	80	2.20484e-12	5.87148e-11	proton transport
GO:0001539	26	22	2.22041e-15	7.58071e-14	ciliary or flagellar motility
GO:0009905	6	5	2.22357e-05	0.000228624	ent-copalyl diphosphate synthase activity
GO:0044255	6	5	2.22357e-05	0.000228624	cellular lipid metabolic process
GO:0006278	659	273	2.23106e-51	1.4491e-49	RNA-dependent DNA replication
GO:0031224	875	270	2.24038e-25	1.08475e-23	intrinsic to membrane
GO:0003989	48	24	2.24119e-08	4.06006e-07	acetyl-CoA carboxylase activity
GO:0009288	17	14	2.2453e-10	5.11045e-09	bacterial-type flagellum
GO:0016866	145	59	2.25997e-12	5.9587e-11	intramolecular transferase activity
GO:0047213	198	81	2.29075e-16	8.13368e-15	anthocyanidin 3-O-glucosyltransferase activity
GO:0016841	15	9	2.31406e-05	0.000237013	ammonia-lyase activity
GO:0004519	607	150	2.31584e-07	3.62769e-06	endonuclease activity
GO:0008152	9718	1875	2.34062e-12	6.09208e-11	metabolic process
GO:0016298	43	18	2.35082e-05	0.000239856	lipase activity
GO:0004553	1346	324	2.35631e-12	6.09208e-11	hydrolase activity, hydrolyzing O-glycosyl compounds
GO:0030288	132	57	2.44123e-13	7.22333e-12	outer membrane-bounded periplasmic space
GO:0046274	71	47	2.46093e-21	9.92949e-20	lignin catabolic process
GO:0005578	65	24	2.46789e-05	0.000250839	proteinaceous extracellular matrix
GO:0070588	179	64	2.49705e-10	5.63529e-09	calcium ion transmembrane transport
GO:0009688	33	15	2.49999e-05	0.000253135	abscisic acid biosynthetic process
GO:0007160	8	6	2.54493e-05	0.000253826	cell-matrix adhesion
GO:0016531	8	6	2.54493e-05	0.000253826	copper chaperone activity
GO:0042632	8	6	2.54493e-05	0.000253826	cholesterol homeostasis
GO:0016023	66	31	2.59124e-09	5.30805e-08	cytoplasmic membrane-bounded vesicle
GO:0035556	258	72	2.60509e-06	3.24175e-05	intracellular signal transduction
GO:0009607	107	39	2.61864e-07	4.07803e-06	response to biotic stimulus
GO:0003841	62	25	2.62426e-06	3.25042e-05	1-acylglycerol-3-phosphate O-acyltransferase activity
GO:0004568	73	28	2.67637e-06	3.28441e-05	chitinase activity
GO:0006032	73	28	2.67637e-06	3.28441e-05	chitin catabolic process
GO:0048544	622	244	2.69079e-41	1.66641e-39	recognition of pollen
GO:0004802	73	26	2.71949e-05	0.000270224	transketolase activity
GO:0004674	6464	1307	2.7205e-14	8.62464e-13	protein serine/threonine kinase activity
GO:0016820	399	98	2.7338e-05	0.000270636	hydrolase activity, acting on acid anhydrides, catalyzing transmembrane movement of substances
GO:0050551	26	14	2.76048e-06	3.3721e-05	myrcene synthase activity
GO:0008360	16	12	2.79008e-08	5.02027e-07	regulation of cell shape
GO:0005992	180	74	2.84401e-15	9.58682e-14	trehalose biosynthetic process
GO:0004857	165	68	2.86951e-14	8.99e-13	enzyme inhibitor activity
GO:0016887	940	304	2.89123e-32	1.53987e-30	ATPase activity
GO:0009813	261	69	2.91162e-05	0.000287172	flavonoid biosynthetic process
GO:0008271	77	29	2.91849e-06	3.5327e-05	secondary active sulfate transmembrane transporter activity
GO:0008272	77	29	2.91849e-06	3.5327e-05	sulfate transport
GO:0004642	18	12	3.04729e-07	4.69071e-06	phosphoribosylformylglycinamidine synthase activity
GO:0015440	18	12	3.04729e-07	4.69071e-06	peptide-transporting ATPase activity
GO:0070330	134	52	3.08098e-10	6.89467e-09	aromatase activity
GO:0005506	1557	452	3.10912e-34	1.79991e-32	iron ion binding
GO:0006313	14	11	3.2095e-08	5.73617e-07	transposition, DNA-mediated
GO:0046593	21	11	3.21979e-05	0.000316394	mandelonitrile lyase activity
GO:0009055	1684	441	3.23448e-23	1.43557e-21	electron carrier activity
GO:0004713	386	95	3.24285e-05	0.000316475	protein tyrosine kinase activity
GO:0051289	24	12	3.24437e-05	0.000316475	protein homotetramerization
GO:0016790	24	18	3.27555e-11	8.00255e-10	thiolester hydrolase activity
GO:0045493	51	20	3.27791e-05	0.00031858	xylan catabolic process
GO:0004805	140	64	3.31171e-16	1.16041e-14	trehalose-phosphatase activity
GO:0008762	228	68	3.37977e-07	5.1726e-06	UDP-N-acetylmuramate dehydrogenase activity
GO:0016614	325	107	3.45826e-13	1.01202e-11	oxidoreductase activity, acting on CH-OH group of donors
GO:0046961	89	34	3.47743e-07	5.29166e-06	proton-transporting ATPase activity, rotational mechanism
GO:0006073	78	31	3.51902e-07	5.29443e-06	cellular glucan metabolic process
GO:0016762	78	31	3.51902e-07	5.29443e-06	xyloglucan:xyloglucosyl transferase activity
GO:0070290	98	32	3.53267e-05	0.000342091	NAPE-specific phospholipase D activity
GO:0004523	114	53	3.56749e-14	1.10468e-12	ribonuclease H activity
GO:0005887	53	28	3.62728e-10	8.04953e-09	integral to plasma membrane
GO:0016021	10684	2121	3.66829e-19	1.37587e-17	integral to membrane
GO:0006811	834	200	3.68176e-08	6.53636e-07	ion transport
GO:0015662	558	139	3.69655e-07	5.53028e-06	ATPase activity, coupled to transmembrane movement of ions, phosphorylative mechanism
GO:0009772	7	6	3.72805e-06	4.43205e-05	photosynthetic electron transport in photosystem II
GO:0030076	7	6	3.72805e-06	4.43205e-05	light-harvesting complex
GO:0045156	7	6	3.72805e-06	4.43205e-05	electron transporter, transferring electrons within the cyclic electron transport pathway of photosynthesis activity
GO:0006559	26	15	3.73803e-07	5.5611e-06	L-phenylalanine catabolic process
GO:0043169	1020	219	3.84133e-05	0.000370633	cation binding
GO:0004559	45	24	3.8716e-09	7.87029e-08	alpha-mannosidase activity
GO:0006958	13	8	3.90227e-05	0.000373804	complement activation, classical pathway
GO:0005315	31	20	4.00701e-10	8.74645e-09	inorganic phosphate transmembrane transporter activity
GO:0006817	31	20	4.00701e-10	8.74645e-09	phosphate ion transport
GO:0004813	22	17	4.00827e-11	9.61624e-10	alanine-tRNA ligase activity
GO:0006419	22	17	4.00827e-11	9.61624e-10	alanyl-tRNA aminoacylation
GO:0005216	387	99	4.09563e-06	4.84741e-05	ion channel activity
GO:0006066	37	20	4.11362e-08	7.20696e-07	alcohol metabolic process
GO:0042732	11	8	4.15647e-06	4.89764e-05	D-xylose metabolic process
GO:0008422	192	77	4.29006e-15	1.42805e-13	beta-glucosidase activity
GO:0006979	225	67	4.32136e-07	6.39321e-06	response to oxidative stress
GO:0009626	213	58	4.3708e-05	0.000417185	plant-type hypersensitive response
GO:0005615	212	61	4.4632e-06	5.23591e-05	extracellular space
GO:0007047	634	144	4.51887e-05	0.000429777	cellular cell wall organization
GO:0015696	16	11	4.59102e-07	6.60859e-06	ammonium transport
GO:0071482	16	11	4.59102e-07	6.60859e-06	cellular response to light stimulus
GO:0006909	31	14	4.61383e-05	0.000435696	phagocytosis
GO:0009279	9	7	4.7869e-06	5.59101e-05	cell outer membrane
GO:0004867	49	31	4.80742e-14	1.47151e-12	serine-type endopeptidase inhibitor activity
GO:0003676	7171	1367	4.90207e-08	8.53217e-07	nucleic acid binding
GO:0050508	33	16	4.90401e-06	5.70278e-05	glucuronosyl-N-acetylglucosaminyl-proteoglycan 4-alpha-N-acetylglucosaminyltransferase activity
GO:0050589	21	13	4.91702e-07	7.0398e-06	leucocyanidin oxygenase activity
GO:0008519	51	23	4.99428e-07	7.0424e-06	ammonium transmembrane transporter activity
GO:0072488	51	23	4.99428e-07	7.0424e-06	ammonium transmembrane transport
GO:0004601	288	81	4.99817e-07	7.0424e-06	peroxidase activity
GO:0043086	394	123	5.25246e-13	1.50401e-11	negative regulation of catalytic activity
GO:0005507	371	112	5.25673e-11	1.24988e-09	copper ion binding
GO:0016705	903	297	5.29956e-33	3.00271e-31	oxidoreductase activity, acting on paired donors, with incorporation or reduction of molecular oxygen
GO:0042545	133	60	5.35816e-15	1.7401e-13	cell wall modification
GO:0009698	75	39	5.37254e-13	1.52203e-11	phenylpropanoid metabolic process
GO:0005792	132	49	5.41949e-09	1.09334e-07	microsome
GO:0008483	165	50	5.49487e-06	6.33456e-05	transaminase activity
GO:0016711	43	19	5.53485e-06	6.35315e-05	flavonoid 3'-monooxygenase activity
GO:0016998	148	46	5.59932e-06	6.39956e-05	cell wall macromolecule catabolic process
GO:0055085	3286	665	5.59953e-08	9.68282e-07	transmembrane transport
GO:0046933	106	42	5.61968e-09	1.1252e-07	hydrogen ion transporting ATP synthase activity, rotational mechanism
GO:0042803	154	50	5.63181e-07	7.89343e-06	protein homodimerization activity
GO:0017111	2442	606	5.67477e-25	2.69855e-23	nucleoside-triphosphatase activity
GO:0050660	718	180	5.69447e-09	1.13167e-07	flavin adenine dinucleotide binding
GO:0016772	8554	1704	5.74992e-16	1.98858e-14	transferase activity, transferring phosphorus-containing groups
GO:0016491	8158	1843	5.82826e-46	3.69539e-44	oxidoreductase activity
GO:0050221	19	10	5.89819e-05	0.000553059	prostaglandin-E2 9-reductase activity
GO:0016747	468	170	5.97634e-25	2.7921e-23	transferase activity, transferring acyl groups other than amino-acyl groups
GO:0005215	1355	366	5.97981e-22	2.61053e-20	transporter activity
GO:0008324	115	38	5.99476e-06	6.82224e-05	cation transmembrane transporter activity
GO:0018106	159	58	6.20003e-10	1.33151e-08	peptidyl-histidine phosphorylation
GO:0004497	888	303	6.21127e-37	3.67569e-35	monooxygenase activity
GO:0006812	651	157	6.24343e-07	8.62391e-06	cation transport
GO:0006935	8	7	6.25015e-07	8.62391e-06	chemotaxis
GO:0008384	8	7	6.25015e-07	8.62391e-06	IkappaB kinase activity
GO:0015986	110	43	6.28896e-09	1.24056e-07	ATP synthesis coupled proton transport
GO:0004474	11	7	6.36267e-05	0.000590376	malate synthase activity
GO:0006953	11	7	6.36267e-05	0.000590376	acute-phase response
GO:0006957	11	7	6.36267e-05	0.000590376	complement activation, alternative pathway
GO:0003854	68	31	6.59216e-09	1.28138e-07	3-beta-hydroxy-delta5-steroid dehydrogenase activity
GO:0042744	68	31	6.59216e-09	1.28138e-07	hydrogen peroxide catabolic process
GO:0020037	1138	366	6.65593e-38	4.02835e-36	heme binding
GO:0031012	24	16	6.77718e-09	1.3078e-07	extracellular matrix
GO:0006915	2719	861	6.78516e-84	4.75497e-82	apoptotic process
GO:0016020	12601	2589	6.86914e-33	3.81094e-31	membrane
GO:0006633	638	167	6.90059e-10	1.4701e-08	fatty acid biosynthetic process
GO:0006200	940	303	6.98012e-32	3.64472e-30	ATP catabolic process
GO:0004673	175	62	6.98873e-10	1.47706e-08	protein histidine kinase activity
GO:0003964	815	363	6.99089e-78	4.77352e-76	RNA-directed DNA polymerase activity
GO:0004672	8085	1598	7.28107e-14	2.20335e-12	protein kinase activity
GO:0004075	37	17	7.37426e-06	8.35645e-05	biotin carboxylase activity
GO:0016627	93	30	7.46065e-05	0.000689851	oxidoreductase activity, acting on the CH-CH group of donors
GO:0004970	96	39	7.57111e-09	1.44013e-07	ionotropic glutamate receptor activity
GO:0005234	96	39	7.57111e-09	1.44013e-07	extracellular-glutamate-gated ion channel activity
GO:0030599	181	82	7.71709e-20	2.9358e-18	pectinesterase activity
GO:0000155	216	67	7.8435e-08	1.34756e-06	two-component sensor activity
GO:0045552	135	45	7.96377e-07	1.08757e-05	dihydrokaempferol 4-reductase activity
GO:0009190	23	18	8.11295e-12	2.0576e-10	cyclic nucleotide biosynthetic process
GO:0016849	23	18	8.11295e-12	2.0576e-10	phosphorus-oxygen lyase activity
GO:0006956	12	9	8.33099e-07	1.12616e-05	complement activation
GO:0016712	12	9	8.33099e-07	1.12616e-05	oxidoreductase activity, acting on paired donors, with incorporation or reduction of molecular oxygen, reduced flavin or flavoprotein as one donor, and incorporation of one atom of oxygen
GO:0005529	1086	340	8.39624e-33	4.5631e-31	sugar binding
GO:0006355	9276	1685	8.55024e-05	0.000787865	regulation of transcription, DNA-dependent
GO:0031966	77	30	8.71781e-07	1.1725e-05	mitochondrial membrane
GO:0016702	436	112	8.76226e-07	1.17256e-05	oxidoreductase activity, acting on single donors with incorporation of molecular oxygen, incorporation of two atoms of oxygen
GO:0000050	10	8	8.89714e-07	1.17876e-05	urea cycle
GO:0030212	10	8	8.89714e-07	1.17876e-05	hyaluronan metabolic process
GO:0006468	8090	1598	8.91999e-14	2.66898e-12	protein phosphorylation
GO:0005618	454	166	9.06546e-25	4.1623e-23	cell wall
GO:0009812	14	9	9.09021e-06	0.000101711	flavonoid metabolic process
GO:0022627	14	8	9.29013e-05	0.000850158	cytosolic small ribosomal subunit
GO:0008289	192	66	9.37679e-10	1.96617e-08	lipid binding
GO:0009089	58	21	9.47901e-05	0.000864472	lysine biosynthetic process via diaminopimelate
GO:0016161	90	29	9.66508e-05	0.000878434	beta-amylase activity
GO:0032934	9	6	9.77676e-05	0.000879578	sterol binding
GO:0043499	9	6	9.77676e-05	0.000879578	eukaryotic cell surface binding
GO:0015074	899	556	9.86195e-205	7.2951e-203	DNA integration

## Sheet: 34h_vs_24h
GO	All_transcripts_with_GO_annotation(97368)	DETs_with_GO_annotation(12895)	Pvalue	Qvalue	GO_term
GO:0000104	4	4	0	0	succinate dehydrogenase activity
GO:0004760	4	4	0	0	serine-pyruvate transaminase activity
GO:0005997	6	6	0	0	xylulose metabolic process
GO:0006068	4	4	0	0	ethanol catabolic process
GO:0006114	4	4	0	0	glycerol biosynthetic process
GO:0006532	4	4	0	0	aspartate biosynthetic process
GO:0006533	4	4	0	0	aspartate catabolic process
GO:0006625	4	4	0	0	protein targeting to peroxisome
GO:0006928	7	7	0	0	cellular component movement
GO:0009296	4	4	0	0	flagellum assembly
GO:0009650	4	4	0	0	UV protection
GO:0014068	4	4	0	0	positive regulation of phosphatidylinositol 3-kinase cascade
GO:0015232	6	6	0	0	heme transporter activity
GO:0015886	6	6	0	0	heme transport
GO:0016684	4	4	0	0	oxidoreductase activity, acting on peroxide as acceptor
GO:0019028	5	5	0	0	viral capsid
GO:0019550	4	4	0	0	glutamate catabolic process to aspartate
GO:0019551	4	4	0	0	glutamate catabolic process to 2-oxoglutarate
GO:0031419	7	7	0	0	cobalamin binding
GO:0032088	6	6	0	0	negative regulation of NF-kappaB transcription factor activity
GO:0032869	4	4	0	0	cellular response to insulin stimulus
GO:0033574	4	4	0	0	response to testosterone stimulus
GO:0033814	5	5	0	0	propanoyl-CoA C-acyltransferase activity
GO:0042573	4	4	0	0	retinoic acid metabolic process
GO:0043064	6	6	0	0	flagellum organization
GO:0046724	4	4	0	0	oxalic acid secretion
GO:0048149	4	4	0	0	behavioral response to ethanol
GO:0048545	4	4	0	0	response to steroid hormone stimulus
GO:0050038	6	6	0	0	L-xylulose reductase (NADP+) activity
GO:0051384	4	4	0	0	response to glucocorticoid stimulus
GO:0055089	4	4	0	0	fatty acid homeostasis
GO:0009626	217	48	0.000114137	0.00136965	plant-type hypersensitive response
GO:0000305	8	5	0.000118655	0.00138638	response to oxygen radical
GO:0004018	8	5	0.000118655	0.00138638	N6-(1,2-dicarboxyethyl)AMP AMP-lyase (fumarate-forming) activity
GO:0009152	8	5	0.000118655	0.00138638	purine ribonucleotide biosynthetic process
GO:0033897	8	5	0.000118655	0.00138638	ribonuclease T2 activity
GO:0034366	8	5	0.000118655	0.00138638	spherical high-density lipoprotein particle
GO:0006099	178	41	0.000122157	0.00142108	tricarboxylic acid cycle
GO:0006725	59	18	0.000139957	0.00162107	cellular aromatic compound metabolic process
GO:0016040	21	9	0.00014377	0.00164105	glutamate synthase (NADH) activity
GO:0045181	21	9	0.00014377	0.00164105	glutamate synthase activity, NADH or NADPH as acceptor
GO:0046677	21	9	0.00014377	0.00164105	response to antibiotic
GO:0006958	11	6	0.000144146	0.00164105	complement activation, classical pathway
GO:0016998	152	36	0.000153425	0.00173925	cell wall macromolecule catabolic process
GO:0005615	197	44	0.000159953	0.00180342	extracellular space
GO:0015977	33	12	0.000163087	0.00180342	carbon fixation
GO:0016844	33	12	0.000163087	0.00180342	strictosidine synthase activity
GO:0006073	74	21	0.000163147	0.00180342	cellular glucan metabolic process
GO:0016762	74	21	0.000163147	0.00180342	xyloglucan:xyloglucosyl transferase activity
GO:0010150	29	11	0.000167015	0.00180865	leaf senescence
GO:0051903	29	11	0.000167015	0.00180865	S-(hydroxymethyl)glutathione dehydrogenase activity
GO:0070988	29	11	0.000167015	0.00180865	demethylation
GO:0006869	175	40	0.000171795	0.00185289	lipid transport
GO:0004022	51	16	0.000193395	0.00207744	alcohol dehydrogenase (NAD) activity
GO:0008878	18	8	0.000195463	0.00209122	glucose-1-phosphate adenylyltransferase activity
GO:0003955	6	4	0.000217328	0.00226157	NAD(P)H dehydrogenase (quinone) activity
GO:0006123	6	4	0.000217328	0.00226157	mitochondrial electron transport, cytochrome c to oxygen
GO:0009539	6	4	0.000217328	0.00226157	photosystem II reaction center
GO:0016123	6	4	0.000217328	0.00226157	xanthophyll biosynthetic process
GO:0042632	6	4	0.000217328	0.00226157	cholesterol homeostasis
GO:0004601	282	58	0.000231562	0.00240031	peroxidase activity
GO:0015439	30	11	0.000244901	0.00251013	heme-transporting ATPase activity
GO:0016707	30	11	0.000244901	0.00251013	gibberellin 3-beta-dioxygenase activity
GO:0000015	26	10	0.000246867	0.00251013	phosphopyruvate hydratase complex
GO:0004634	26	10	0.000246867	0.00251013	phosphopyruvate hydratase activity
GO:0006536	26	10	0.000246867	0.00251013	glutamate metabolic process
GO:0004642	15	7	0.000254284	0.00257571	phosphoribosylformylglycinamidine synthase activity
GO:0007047	646	116	0.000271321	0.00273788	cellular cell wall organization
GO:0006956	12	6	0.000306223	0.00273973	complement activation
GO:0001525	4	3	0.0003075	0.00273973	angiogenesis
GO:0004016	4	3	0.0003075	0.00273973	adenylate cyclase activity
GO:0004640	4	3	0.0003075	0.00273973	phosphoribosylanthranilate isomerase activity
GO:0005753	4	3	0.0003075	0.00273973	mitochondrial proton-transporting ATP synthase complex
GO:0006656	4	3	0.0003075	0.00273973	phosphatidylcholine biosynthetic process
GO:0006734	4	3	0.0003075	0.00273973	NADH metabolic process
GO:0008115	4	3	0.0003075	0.00273973	sarcosine oxidase activity
GO:0008676	4	3	0.0003075	0.00273973	3-deoxy-8-phosphooctulonate synthase activity
GO:0008824	4	3	0.0003075	0.00273973	cyanate hydratase activity
GO:0008940	4	3	0.0003075	0.00273973	nitrate reductase activity
GO:0009439	4	3	0.0003075	0.00273973	cyanate metabolic process
GO:0010811	4	3	0.0003075	0.00273973	positive regulation of cell-substrate adhesion
GO:0014911	4	3	0.0003075	0.00273973	positive regulation of smooth muscle cell migration
GO:0015020	4	3	0.0003075	0.00273973	glucuronosyltransferase activity
GO:0030141	4	3	0.0003075	0.00273973	secretory granule
GO:0030198	4	3	0.0003075	0.00273973	extracellular matrix organization
GO:0030686	4	3	0.0003075	0.00273973	90S preribosome
GO:0033627	4	3	0.0003075	0.00273973	cell adhesion mediated by integrin
GO:0033961	4	3	0.0003075	0.00273973	cis-stilbene-oxide hydrolase activity
GO:0042288	4	3	0.0003075	0.00273973	MHC class I protein binding
GO:0042426	4	3	0.0003075	0.00273973	choline catabolic process
GO:0043691	4	3	0.0003075	0.00273973	reverse cholesterol transport
GO:0046653	4	3	0.0003075	0.00273973	tetrahydrofolate metabolic process
GO:0050731	4	3	0.0003075	0.00273973	positive regulation of peptidyl-tyrosine phosphorylation
GO:0050840	4	3	0.0003075	0.00273973	extracellular matrix binding
GO:0051119	4	3	0.0003075	0.00273973	sugar transmembrane transporter activity
GO:0055072	4	3	0.0003075	0.00273973	iron ion homeostasis
GO:0061302	4	3	0.0003075	0.00273973	smooth muscle cell-matrix adhesion
GO:0051092	9	5	0.000315789	0.00280421	positive regulation of NF-kappaB transcription factor activity
GO:0042597	35	12	0.000324741	0.0028646	periplasmic space
GO:0047268	35	12	0.000324741	0.0028646	galactinol-raffinose galactosyltransferase activity
GO:0051781	23	9	0.000362289	0.00318528	positive regulation of cell division
GO:0019863	54	16	0.000417138	0.00365545	IgE binding
GO:0000272	161	36	0.000512516	0.00447653	polysaccharide catabolic process
GO:0008324	112	27	0.000580937	0.0049841	cation transmembrane transporter activity
GO:0004046	13	6	0.000587466	0.0049841	aminoacylase activity
GO:0006916	13	6	0.000587466	0.0049841	anti-apoptosis
GO:0008097	13	6	0.000587466	0.0049841	5S rRNA binding
GO:0043167	13	6	0.000587466	0.0049841	ion binding
GO:0046570	13	6	0.000587466	0.0049841	methylthioribulose 1-phosphate dehydratase activity
GO:0071267	13	6	0.000587466	0.0049841	L-methionine salvage
GO:0045493	51	15	0.000637022	0.00538739	xylan catabolic process
GO:0016042	192	41	0.000669988	0.00551558	lipid catabolic process
GO:0000347	7	4	0.000677025	0.00551558	THO complex
GO:0000445	7	4	0.000677025	0.00551558	THO complex part of transcription export complex
GO:0001932	7	4	0.000677025	0.00551558	regulation of protein phosphorylation
GO:0004325	7	4	0.000677025	0.00551558	ferrochelatase activity
GO:0005542	7	4	0.000677025	0.00551558	folic acid binding
GO:0005952	7	4	0.000677025	0.00551558	cAMP-dependent protein kinase complex
GO:0006641	7	4	0.000677025	0.00551558	triglyceride metabolic process
GO:0008603	7	4	0.000677025	0.00551558	cAMP-dependent protein kinase regulator activity
GO:0046487	7	4	0.000677025	0.00551558	glyoxylate metabolic process
GO:0070626	7	4	0.000677025	0.00551558	(S)-2-(5-amino-1-(5-phospho-D-ribosyl)imidazole-4-carboxamido)succinate AMP-lyase (fumarate-forming) activity
GO:0003868	10	5	0.000700623	0.00565593	4-hydroxyphenylpyruvate dioxygenase activity
GO:0009312	10	5	0.000700623	0.00565593	oligosaccharide biosynthetic process
GO:0030168	10	5	0.000700623	0.00565593	platelet activation
GO:0032040	25	9	0.000804794	0.00645775	small-subunit processome
GO:0008408	72	19	0.000834427	0.00667541	3'-5' exonuclease activity
GO:0035556	249	50	0.000966073	0.00770544	intracellular signal transduction
GO:0050821	14	6	0.00104063	0.00827533	protein stabilization
GO:0006461	30	10	0.00105103	0.00833319	protein complex assembly
GO:0015930	39	12	0.00106956	0.00842988	glutamate synthase activity
GO:0008686	18	7	0.00119459	0.00927813	3,4-dihydroxy-2-butanone-4-phosphate synthase activity
GO:0015288	18	7	0.00119459	0.00927813	porin activity
GO:0022904	18	7	0.00119459	0.00927813	respiratory electron transport chain
GO:0046930	18	7	0.00119459	0.00927813	pore complex
GO:0016836	22	8	0.00121429	0.00939994	hydro-lyase activity
GO:0006754	659	114	0.00121733	0.00939994	ATP biosynthetic process
GO:0006629	1251	202	0.00129111	0.00994077	lipid metabolic process
GO:0003861	11	5	0.00136839	0.0101724	3-isopropylmalate dehydratase activity
GO:0008409	11	5	0.00136839	0.0101724	5'-3' exonuclease activity
GO:0030672	11	5	0.00136839	0.0101724	synaptic vesicle membrane
GO:0034364	11	5	0.00136839	0.0101724	high-density lipoprotein particle
GO:0004056	5	3	0.00137465	0.0101724	argininosuccinate lyase activity
GO:0004587	5	3	0.00137465	0.0101724	ornithine-oxo-acid transaminase activity
GO:0004613	5	3	0.00137465	0.0101724	phosphoenolpyruvate carboxykinase (GTP) activity
GO:0017144	5	3	0.00137465	0.0101724	drug metabolic process
GO:0034007	5	3	0.00137465	0.0101724	S-linalool synthase activity
GO:0042450	5	3	0.00137465	0.0101724	arginine biosynthetic process via ornithine
GO:0016298	40	12	0.00139429	0.0102556	lipase activity
GO:0016638	40	12	0.00139429	0.0102556	oxidoreductase activity, acting on the CH-NH2 group of donors
GO:0009607	107	25	0.00139743	0.0102556	response to biotic stimulus
GO:0019252	31	10	0.00143572	0.0105076	starch biosynthetic process
GO:0046556	50	14	0.00154943	0.0113087	alpha-N-arabinofuranosidase activity
GO:0003865	8	4	0.00160764	0.0116379	3-oxo-5-alpha-steroid 4-dehydrogenase activity
GO:0004301	8	4	0.00160764	0.0116379	epoxide hydrolase activity
GO:0043499	8	4	0.00160764	0.0116379	eukaryotic cell surface binding
GO:0008198	36	11	0.00164916	0.0119061	ferrous iron binding
GO:0004568	76	19	0.0017251	0.0123796	chitinase activity
GO:0006032	76	19	0.0017251	0.0123796	chitin catabolic process
GO:0003774	137	30	0.00180244	0.0128732	motor activity
GO:0006979	220	44	0.00189309	0.0134845	response to oxidative stress
GO:0005102	32	10	0.00192842	0.0136995	receptor binding
GO:0015996	37	11	0.00214982	0.0152317	chlorophyll catabolic process
GO:0006526	67	17	0.00223604	0.0158006	arginine biosynthetic process
GO:0005840	1543	242	0.00234448	0.016523	ribosome
GO:0008898	12	5	0.00243057	0.0169948	homocysteine S-methyltransferase activity
GO:0016984	12	5	0.00243057	0.0169948	ribulose-bisphosphate carboxylase activity
GO:0046429	12	5	0.00243057	0.0169948	4-hydroxy-3-methylbut-2-en-1-yl diphosphate synthase activity
GO:0008859	24	8	0.00249066	0.0173694	exoribonuclease II activity
GO:0005777	205	41	0.00253498	0.0176323	peroxisome
GO:0009767	33	10	0.00255022	0.0176922	photosynthetic electron transport chain
GO:0003735	1477	232	0.0026079	0.0180453	structural constituent of ribosome
GO:0046470	68	17	0.00267024	0.0184288	phosphatidylcholine metabolic process
GO:0004737	16	6	0.00272362	0.0187003	pyruvate decarboxylase activity
GO:0016174	53	14	0.00292409	0.0200252	NAD(P)H oxidase activity
GO:0045263	29	9	0.00298841	0.0204131	proton-transporting ATP synthase complex, coupling factor F(o)
GO:0003723	3666	541	0.003025	0.0206102	RNA binding
GO:0004871	545	94	0.00312066	0.0212077	signal transducer activity
GO:0005577	9	4	0.00322246	0.0217884	fibrinogen complex
GO:0006531	9	4	0.00322246	0.0217884	aspartate metabolic process
GO:0050508	34	10	0.00332428	0.0224199	glucuronosyl-N-acetylglucosaminyl-proteoglycan 4-alpha-N-acetylglucosaminyltransferase activity
GO:0032440	2220	337	0.00337219	0.0226856	2-alkenal reductase [NAD(P)] activity
GO:0030976	49	13	0.00361745	0.02403	thiamine pyrophosphate binding
GO:0004476	6	3	0.00368929	0.02403	mannose-6-phosphate isomerase activity
GO:0006188	6	3	0.00368929	0.02403	IMP biosynthetic process
GO:0008734	6	3	0.00368929	0.02403	L-aspartate oxidase activity
GO:0009051	6	3	0.00368929	0.02403	pentose-phosphate shunt, oxidative branch
GO:0009691	6	3	0.00368929	0.02403	cytokinin biosynthetic process
GO:0009824	6	3	0.00368929	0.02403	AMP dimethylallyltransferase activity
GO:0030071	6	3	0.00368929	0.02403	regulation of mitotic metaphase/anaphase transition
GO:0047006	6	3	0.00368929	0.02403	17-alpha,20-alpha-dihydroxypregn-4-en-3-one dehydrogenase activity
GO:0004673	179	36	0.00375777	0.0244163	protein histidine kinase activity
GO:0030674	21	7	0.00384714	0.0248155	protein binding, bridging
GO:0005834	13	5	0.00401037	0.0257436	heterotrimeric G-protein complex
GO:0003935	17	6	0.00410478	0.0259742	GTP cyclohydrolase II activity
GO:0004351	17	6	0.00410478	0.0259742	glutamate decarboxylase activity
GO:0005925	17	6	0.00410478	0.0259742	focal adhesion
GO:0008201	17	6	0.00410478	0.0259742	heparin binding
GO:0019199	17	6	0.00410478	0.0259742	transmembrane receptor protein kinase activity
GO:0031252	17	6	0.00410478	0.0259742	cell leading edge
GO:0008447	87	20	0.0041617	0.026272	L-ascorbate oxidase activity
GO:0004559	45	12	0.00447313	0.0281712	alpha-mannosidase activity
GO:0048038	163	33	0.0045718	0.0287247	quinone binding
GO:0005267	26	8	0.00464892	0.0291405	potassium channel activity
GO:0003674	188	37	0.0049616	0.0310275	molecular_function
GO:0008535	31	9	0.00515775	0.0321033	respiratory chain complex IV assembly
GO:0017004	31	9	0.00515775	0.0321033	cytochrome complex assembly
GO:0004733	22	7	0.00535163	0.0331552	pyridoxamine-phosphate oxidase activity
GO:0008964	22	7	0.00535163	0.0331552	phosphoenolpyruvate carboxylase activity
GO:0007155	41	11	0.0055268	0.0340819	cell adhesion
GO:0016630	41	11	0.0055268	0.0340819	protochlorophyllide reductase activity
GO:0004555	10	4	0.00574429	0.0350982	alpha,alpha-trehalase activity
GO:0005746	10	4	0.00574429	0.0350982	mitochondrial respiratory chain
GO:0005991	10	4	0.00574429	0.0350982	trehalose metabolic process
GO:0030139	10	4	0.00574429	0.0350982	endocytic vesicle
GO:0004088	18	6	0.00595672	0.0363128	carbamoyl-phosphate synthase (glutamine-hydrolyzing) activity
GO:0006471	27	8	0.00616527	0.0374984	protein ADP-ribosylation
GO:0007596	14	5	0.00623767	0.0377662	blood coagulation
GO:0016656	14	5	0.00623767	0.0377662	monodehydroascorbate reductase (NADH) activity
GO:0000155	222	42	0.00653697	0.0394886	two-component sensor activity
GO:0016820	401	70	0.00655383	0.0395009	hydrolase activity, acting on acid anhydrides, catalyzing transmembrane movement of substances
GO:0016871	23	7	0.0072661	0.0434986	cycloartenol synthase activity
GO:0019439	23	7	0.0072661	0.0434986	aromatic compound catabolic process
GO:0004844	7	3	0.00770564	0.0450171	uracil DNA N-glycosylase activity
GO:0006572	7	3	0.00770564	0.0450171	tyrosine catabolic process
GO:0009772	7	3	0.00770564	0.0450171	photosynthetic electron transport in photosystem II
GO:0019288	7	3	0.00770564	0.0450171	isopentenyl diphosphate biosynthetic process, mevalonate-independent pathway
GO:0030076	7	3	0.00770564	0.0450171	light-harvesting complex
GO:0045156	7	3	0.00770564	0.0450171	electron transporter, transferring electrons within the cyclic electron transport pathway of photosynthesis activity
GO:0050105	7	3	0.00770564	0.0450171	L-gulonolactone oxidase activity
GO:0050254	7	3	0.00770564	0.0450171	rhodopsin kinase activity
GO:0051745	7	3	0.00770564	0.0450171	4-hydroxy-3-methylbut-2-en-1-yl diphosphate reductase activity
GO:0005575	281	51	0.00774439	0.0451445	cellular_component
GO:0034002	19	6	0.00836687	0.0461479	(R)-limonene synthase activity
GO:0001937	4	2	0.0083669	0.0461479	negative regulation of endothelial cell proliferation
GO:0002020	4	2	0.0083669	0.0461479	protease binding
GO:0002755	4	2	0.0083669	0.0461479	MyD88-dependent toll-like receptor signaling pathway
GO:0004466	4	2	0.0083669	0.0461479	long-chain-acyl-CoA dehydrogenase activity
GO:0004691	4	2	0.0083669	0.0461479	cAMP-dependent protein kinase activity
GO:0006569	4	2	0.0083669	0.0461479	tryptophan catabolic process
GO:0007338	4	2	0.0083669	0.0461479	single fertilization
GO:0008624	4	2	0.0083669	0.0461479	induction of apoptosis by extracellular signals
GO:0009378	4	2	0.0083669	0.0461479	four-way junction helicase activity
GO:0009615	4	2	0.0083669	0.0461479	response to virus
GO:0015205	4	2	0.0083669	0.0461479	nucleobase transmembrane transporter activity
GO:0015851	4	2	0.0083669	0.0461479	nucleobase transport
GO:0016743	4	2	0.0083669	0.0461479	carboxyl- or carbamoyltransferase activity
GO:0016830	4	2	0.0083669	0.0461479	carbon-carbon lyase activity
GO:0016901	4	2	0.0083669	0.0461479	oxidoreductase activity, acting on the CH-OH group of donors, quinone or similar compound as acceptor
GO:0019441	4	2	0.0083669	0.0461479	tryptophan catabolic process to kynurenine
GO:0030573	4	2	0.0083669	0.0461479	bile acid catabolic process
GO:0032496	4	2	0.0083669	0.0461479	response to lipopolysaccharide
GO:0032770	4	2	0.0083669	0.0461479	positive regulation of monooxygenase activity
GO:0033344	4	2	0.0083669	0.0461479	cholesterol efflux
GO:0033700	4	2	0.0083669	0.0461479	phospholipid efflux
GO:0090346	4	2	0.0083669	0.0461479	cellular organofluorine metabolic process
GO:0018106	164	32	0.00895547	0.0492921	peptidyl-histidine phosphorylation
GO:0008453	15	5	0.00924366	0.0506689	alanine-glyoxylate transaminase activity
GO:0047274	15	5	0.00924366	0.0506689	galactinol-sucrose galactosyltransferase activity
GO:0004013	11	4	0.00939088	0.0508482	adenosylhomocysteinase activity
GO:0005094	11	4	0.00939088	0.0508482	Rho GDP-dissociation inhibitor activity
GO:0010038	11	4	0.00939088	0.0508482	response to metal ion
GO:0010285	11	4	0.00939088	0.0508482	L,L-diaminopimelate aminotransferase activity
GO:0016756	11	4	0.00939088	0.0508482	glutathione gamma-glutamylcysteinyltransferase activity
GO:0046938	11	4	0.00939088	0.0508482	phytochelatin biosynthetic process
GO:0008308	29	8	0.0103057	0.0554635	voltage-gated anion channel activity
GO:0044070	29	8	0.0103057	0.0554635	regulation of anion transport
GO:0006013	50	12	0.0115453	0.0618845	mannose metabolic process
GO:0015923	50	12	0.0115453	0.0618845	mannosidase activity
GO:0008289	192	36	0.0118664	0.0634779	lipid binding
GO:0007059	45	11	0.0121695	0.0649688	chromosome segregation
GO:0005337	25	7	0.0125784	0.0668842	nucleoside transmembrane transporter activity
GO:0015858	25	7	0.0125784	0.0668842	nucleoside transport
GO:0008131	30	8	0.0130266	0.069129	primary amine oxidase activity
GO:0000276	16	5	0.0131557	0.0692623	mitochondrial proton-transporting ATP synthase complex, coupling factor F(o)
GO:0015018	16	5	0.0131557	0.0692623	galactosylgalactosylxylosylprotein 3-beta-glucuronosyltransferase activity
GO:0030838	16	5	0.0131557	0.0692623	positive regulation of actin filament polymerization
GO:0045202	16	5	0.0131557	0.0692623	synapse
GO:0015991	108	22	0.0136298	0.0712653	ATP hydrolysis coupled proton transport
GO:0004665	8	3	0.0138036	0.0712653	prephenate dehydrogenase (NADP+) activity
GO:0004822	8	3	0.0138036	0.0712653	isoleucine-tRNA ligase activity
GO:0006571	8	3	0.0138036	0.0712653	tyrosine biosynthetic process
GO:0008460	8	3	0.0138036	0.0712653	dTDP-glucose 4,6-dehydratase activity
GO:0009225	8	3	0.0138036	0.0712653	nucleotide-sugar metabolic process
GO:0016044	8	3	0.0138036	0.0712653	cellular membrane organization
GO:0045333	8	3	0.0138036	0.0712653	cellular respiration
GO:0048260	8	3	0.0138036	0.0712653	positive regulation of receptor-mediated endocytosis
GO:0003885	12	4	0.0143625	0.0734391	D-arabinono-1,4-lactone oxidase activity
GO:0004591	12	4	0.0143625	0.0734391	oxoglutarate dehydrogenase (succinyl-transferring) activity
GO:0006171	12	4	0.0143625	0.0734391	cAMP biosynthetic process
GO:0032968	12	4	0.0143625	0.0734391	positive regulation of transcription elongation from RNA polymerase II promoter
GO:0050379	12	4	0.0143625	0.0734391	UDP-glucuronate 5'-epimerase activity
GO:0004337	21	6	0.015211	0.0776285	geranyltranstransferase activity
GO:0003916	63	14	0.0159149	0.0809309	DNA topoisomerase activity
GO:0032549	36	9	0.0159188	0.0809309	ribonucleoside binding
GO:0004365	26	7	0.0161027	0.0813995	glyceraldehyde-3-phosphate dehydrogenase (NAD+) (phosphorylating) activity
GO:0004564	26	7	0.0161027	0.0813995	beta-fructofuranosidase activity
GO:0004575	26	7	0.0161027	0.0813995	sucrose alpha-glucosidase activity
GO:0004356	31	8	0.0162456	0.0819666	glutamate-ammonia ligase activity
GO:0006541	116	23	0.0168172	0.08469	glutamine metabolic process
GO:0004829	17	5	0.0180925	0.0900907	threonine-tRNA ligase activity
GO:0006103	17	5	0.0180925	0.0900907	2-oxoglutarate metabolic process
GO:0006435	17	5	0.0180925	0.0900907	threonyl-tRNA aminoacylation
GO:0016041	17	5	0.0180925	0.0900907	glutamate synthase (ferredoxin) activity
GO:0050550	17	5	0.0180925	0.0900907	pinene synthase activity
GO:0004417	5	2	0.0188553	0.0926761	hydroxyethylthiazole kinase activity
GO:0004663	5	2	0.0188553	0.0926761	Rab geranylgeranyltransferase activity
GO:0004838	5	2	0.0188553	0.0926761	L-tyrosine:2-oxoglutarate aminotransferase activity
GO:0006425	5	2	0.0188553	0.0926761	glutaminyl-tRNA aminoacylation
GO:0009908	5	2	0.0188553	0.0926761	flower development
GO:0050766	5	2	0.0188553	0.0926761	positive regulation of phagocytosis
GO:0070989	5	2	0.0188553	0.0926761	oxidative demethylation
GO:0006812	651	104	0.0189066	0.0927575	cation transport
GO:0006006	76	16	0.0196858	0.0964027	glucose metabolic process
GO:0005537	22	6	0.019812	0.0964886	mannose binding
GO:0006783	22	6	0.019812	0.0964886	heme biosynthetic process
GO:0009103	22	6	0.019812	0.0964886	lipopolysaccharide biosynthetic process
GO:0043231	32	8	0.02001	0.0972748	intracellular membrane-bounded organelle
GO:0005086	48	11	0.0202578	0.0980838	ARF guanyl-nucleotide exchange factor activity
GO:0032012	48	11	0.0202578	0.0980838	regulation of ARF protein signal transduction
GO:0004332	27	7	0.0202869	0.0980838	fructose-bisphosphate aldolase activity
GO:0000346	13	4	0.0208326	0.0999966	transcription export complex
GO:0006406	13	4	0.0208326	0.0999966	mRNA export from nucleus
GO:0019953	13	4	0.0208326	0.0999966	sexual reproduction
GO:0046784	13	4	0.0208326	0.0999966	intronless viral mRNA export from host nucleus
GO:0004709	634	101	0.0217157	0.104048	MAP kinase kinase kinase activity
GO:0009416	156	29	0.0222359	0.104443	response to light stimulus
GO:0004048	9	3	0.0222686	0.104443	anthranilate phosphoribosyltransferase activity
GO:0004087	9	3	0.0222686	0.104443	carbamoyl-phosphate synthase (ammonia) activity
GO:0004455	9	3	0.0222686	0.104443	ketol-acid reductoisomerase activity
GO:0005782	9	3	0.0222686	0.104443	peroxisomal matrix
GO:0005811	9	3	0.0222686	0.104443	lipid particle
GO:0006957	9	3	0.0222686	0.104443	complement activation, alternative pathway
GO:0008384	9	3	0.0222686	0.104443	IkappaB kinase activity
GO:0015075	9	3	0.0222686	0.104443	ion transmembrane transporter activity
GO:0016324	9	3	0.0222686	0.104443	apical plasma membrane
GO:0030688	9	3	0.0222686	0.104443	preribosome, small subunit precursor
GO:0006414	239	42	0.0223674	0.104722	translational elongation
GO:0006265	66	14	0.0239052	0.111548	DNA topological change
GO:0005977	18	5	0.0241604	0.111548	glycogen metabolic process
GO:0006644	18	5	0.0241604	0.111548	phospholipid metabolic process
GO:0016701	18	5	0.0241604	0.111548	oxidoreductase activity, acting on single donors with incorporation of molecular oxygen
GO:0019862	18	5	0.0241604	0.111548	IgA binding
GO:0019904	18	5	0.0241604	0.111548	protein domain specific binding
GO:0050567	18	5	0.0241604	0.111548	glutaminyl-tRNA synthase (glutamine-hydrolyzing) activity
GO:0004611	23	6	0.0253009	0.11641	phosphoenolpyruvate carboxykinase activity
GO:0017076	23	6	0.0253009	0.11641	purine nucleotide binding
GO:0016760	241	42	0.0254094	0.116708	cellulose synthase (UDP-forming) activity
GO:0043066	39	9	0.0275452	0.1263	negative regulation of apoptotic process
GO:0000175	14	4	0.0289409	0.131344	3'-5'-exoribonuclease activity
GO:0004572	14	4	0.0289409	0.131344	mannosyl-oligosaccharide 1,3-1,6-alpha-mannosidase activity
GO:0004654	14	4	0.0289409	0.131344	polyribonucleotide nucleotidyltransferase activity
GO:0006402	14	4	0.0289409	0.131344	mRNA catabolic process
GO:0009821	34	8	0.0293518	0.132982	alkaloid biosynthetic process
GO:0006855	303	51	0.0299705	0.134874	drug transmembrane transport
GO:0015238	303	51	0.0299705	0.134874	drug transmembrane transporter activity
GO:0016711	45	10	0.0299721	0.134874	flavonoid 3'-monooxygenase activity
GO:0016876	45	10	0.0299721	0.134874	ligase activity, forming aminoacyl-tRNA and related compounds
GO:0005829	192	34	0.0305082	0.137055	cytosol
GO:0030244	244	42	0.0305729	0.137115	cellulose biosynthetic process
GO:0003854	68	14	0.0306917	0.137416	3-beta-hydroxy-delta5-steroid dehydrogenase activity
GO:0003954	29	7	0.030857	0.137924	NADH dehydrogenase activity
GO:0009514	74	15	0.0311452	0.13898	glyoxysome
GO:0009636	40	9	0.0324996	0.144781	response to toxin
GO:0000902	10	3	0.0332848	0.146806	cell morphogenesis
GO:0006069	10	3	0.0332848	0.146806	ethanol oxidation
GO:0009102	10	3	0.0332848	0.146806	biotin biosynthetic process
GO:0009790	10	3	0.0332848	0.146806	embryo development
GO:0006537	63	13	0.033994	0.147131	glutamate biosynthetic process
GO:0044262	63	13	0.033994	0.147131	cellular carbohydrate metabolic process
GO:0004055	6	2	0.0340213	0.147131	argininosuccinate synthase activity
GO:0004692	6	2	0.0340213	0.147131	cGMP-dependent protein kinase activity
GO:0005850	6	2	0.0340213	0.147131	eukaryotic translation initiation factor 2 complex
GO:0006428	6	2	0.0340213	0.147131	isoleucyl-tRNA aminoacylation
GO:0012505	6	2	0.0340213	0.147131	endomembrane system
GO:0012511	6	2	0.0340213	0.147131	monolayer-surrounded lipid storage body
GO:0044238	6	2	0.0340213	0.147131	primary metabolic process
GO:0047215	6	2	0.0340213	0.147131	indole-3-acetate beta-glucosyltransferase activity
GO:0050512	6	2	0.0340213	0.147131	lactosylceramide 4-alpha-galactosyltransferase activity
GO:0051260	6	2	0.0340213	0.147131	protein homooligomerization
GO:0030145	168	30	0.0343321	0.148235	manganese ion binding
GO:0016847	75	15	0.0348815	0.15012	1-aminocyclopropane-1-carboxylate synthase activity
GO:0042218	75	15	0.0348815	0.15012	1-aminocyclopropane-1-carboxylate biosynthetic process
GO:0008233	1946	284	0.0365642	0.156855	peptidase activity
GO:0006542	30	7	0.0373408	0.159929	glutamine biosynthetic process
GO:0006097	100	19	0.0377716	0.161515	glyoxylate cycle
GO:0003988	15	4	0.0387896	0.163774	acetyl-CoA C-acyltransferase activity
GO:0004198	15	4	0.0387896	0.163774	calcium-dependent cysteine-type endopeptidase activity
GO:0050521	15	4	0.0387896	0.163774	alpha-glucan, water dikinase activity
GO:0050552	15	4	0.0387896	0.163774	(4S)-limonene synthase activity
GO:0051262	15	4	0.0387896	0.163774	protein tetramerization
GO:0070403	15	4	0.0387896	0.163774	NAD+ binding
GO:0005978	70	14	0.0387919	0.163774	glycogen biosynthetic process
GO:0016790	25	6	0.039197	0.165223	thiolester hydrolase activity
GO:0015935	113	21	0.0399232	0.167948	small ribosomal subunit
GO:0005625	20	5	0.0400327	0.167948	soluble fraction
GO:0005795	20	5	0.0400327	0.167948	Golgi stack
GO:0071805	203	35	0.0410501	0.171946	potassium ion transmembrane transport
GO:0004630	95	18	0.0420819	0.175991	phospholipase D activity
GO:0009082	77	15	0.043314	0.18086	branched chain family amino acid biosynthetic process
GO:0050664	48	10	0.0461393	0.192355	oxidoreductase activity, acting on NADH or NADPH, oxygen as acceptor
GO:0022900	393	63	0.0467846	0.192969	electron transport chain
GO:0004550	11	3	0.0469384	0.192969	nucleoside diphosphate kinase activity
GO:0004614	11	3	0.0469384	0.192969	phosphoglucomutase activity
GO:0006165	11	3	0.0469384	0.192969	nucleoside diphosphate phosphorylation
GO:0006183	11	3	0.0469384	0.192969	GTP biosynthetic process
GO:0006228	11	3	0.0469384	0.192969	UTP biosynthetic process
GO:0006241	11	3	0.0469384	0.192969	CTP biosynthetic process
GO:0030795	11	3	0.0469384	0.192969	jasmonate O-methyltransferase activity
GO:0065002	11	3	0.0469384	0.192969	intracellular protein transmembrane transport
GO:0004703	26	6	0.0477054	0.195519	G-protein coupled receptor kinase activity
GO:0018169	26	6	0.0477054	0.195519	ribosomal S6-glutamic acid ligase activity
GO:0004784	72	14	0.0483186	0.197728	superoxide dismutase activity
GO:0004609	37	8	0.0484726	0.198054	phosphatidylserine decarboxylase activity
GO:0016621	21	5	0.0499613	0.203512	cinnamoyl-CoA reductase activity
GO:0019156	21	5	0.0499613	0.203512	isoamylase activity
GO:0007165	1830	388	1.00248e-21	4.76896e-20	signal transduction
GO:0004519	613	167	1.0336e-20	4.83072e-19	endonuclease activity
GO:0001539	23	18	1.06452e-13	3.83227e-12	ciliary or flagellar motility
GO:0042744	64	26	1.06858e-08	2.37225e-07	hydrogen peroxide catabolic process
GO:0005887	48	19	1.07022e-06	1.86344e-05	integral to plasma membrane
GO:0004474	11	7	1.07129e-05	0.000161239	malate synthase activity
GO:0006810	4839	822	1.08498e-14	4.12912e-13	transport
GO:0031224	880	249	1.09795e-32	5.84986e-31	intrinsic to membrane
GO:0004672	8032	1317	1.09888e-17	4.72163e-16	protein kinase activity
GO:0009060	10	8	1.10131e-07	2.12601e-06	aerobic respiration
GO:0030212	10	8	1.10131e-07	2.12601e-06	hyaluronan metabolic process
GO:0046593	26	16	1.10728e-09	2.78282e-08	mandelonitrile lyase activity
GO:0016020	12604	1976	1.12482e-17	4.75638e-16	membrane
GO:0042803	154	42	1.13967e-06	1.97148e-05	protein homodimerization activity
GO:0050660	709	165	1.16396e-13	4.1344e-12	flavin adenine dinucleotide binding
GO:0003677	11323	1906	1.17051e-31	5.99663e-30	DNA binding
GO:0008559	185	48	1.17766e-06	2.02405e-05	xenobiotic-transporting ATPase activity
GO:0005315	29	16	1.23475e-08	2.69622e-07	inorganic phosphate transmembrane transporter activity
GO:0006817	29	16	1.23475e-08	2.69622e-07	phosphate ion transport
GO:0045087	911	255	1.30804e-32	6.83259e-31	innate immune response
GO:0005576	1341	273	1.30942e-13	4.58987e-12	extracellular region
GO:0008360	17	9	1.3163e-05	0.000197002	regulation of cell shape
GO:0008203	14	8	1.33001e-05	0.000197941	cholesterol metabolic process
GO:0008271	75	27	1.346e-07	2.56125e-06	secondary active sulfate transmembrane transporter activity
GO:0008272	75	27	1.346e-07	2.56125e-06	sulfate transport
GO:0006468	8037	1317	1.348e-17	5.61105e-16	protein phosphorylation
GO:0008422	192	94	1.37355e-33	7.7854e-32	beta-glucosidase activity
GO:0016023	67	32	1.38579e-12	4.55771e-11	cytoplasmic membrane-bounded vesicle
GO:0016627	92	27	1.39129e-05	0.000205911	oxidoreductase activity, acting on the CH-CH group of donors
GO:0016491	8121	1329	1.45629e-17	5.96856e-16	oxidoreductase activity
GO:0003676	7147	1274	1.50336e-30	7.55653e-29	nucleic acid binding
GO:0047213	190	58	1.5251e-10	4.22659e-09	anthocyanidin 3-O-glucosyltransferase activity
GO:0048046	351	90	1.53896e-10	4.22659e-09	apoplast
GO:0042626	416	105	1.57024e-11	4.70014e-10	ATPase activity, coupled to transmembrane movement of substances
GO:0016747	470	102	1.58173e-07	2.98846e-06	transferase activity, transferring acyl groups other than amino-acyl groups
GO:0000050	11	9	1.60124e-08	3.44008e-07	urea cycle
GO:0043086	394	92	1.62878e-08	3.47125e-07	negative regulation of catalytic activity
GO:0045261	75	30	1.63998e-09	4.06408e-08	proton-transporting ATP synthase complex, catalytic core F(1)
GO:0008553	56	25	1.6476e-09	4.06408e-08	hydrogen-exporting ATPase activity, phosphorylative mechanism
GO:0006107	24	11	1.65451e-05	0.000243514	oxaloacetate metabolic process
GO:0005529	1071	308	1.68611e-41	1.06948e-39	sugar binding
GO:0031966	79	26	1.69876e-06	2.88248e-05	mitochondrial membrane
GO:0030247	15	10	1.7835e-07	3.34594e-06	polysaccharide binding
GO:0004970	90	32	1.78907e-08	3.75281e-07	ionotropic glutamate receptor activity
GO:0005234	90	32	1.78907e-08	3.75281e-07	extracellular-glutamate-gated ion channel activity
GO:0004523	109	43	1.84812e-12	6.00413e-11	ribonuclease H activity
GO:0005216	389	94	1.85646e-09	4.53726e-08	ion channel activity
GO:0005773	272	72	1.87411e-09	4.53875e-08	vacuole
GO:0016798	1757	292	1.89587e-05	0.000277505	hydrolase activity, acting on glycosyl bonds
GO:0022857	370	77	1.99369e-05	0.00029023	transmembrane transporter activity
GO:0006953	9	6	2.00871e-05	0.000290826	acute-phase response
GO:0005886	1372	315	2.0784e-23	1.0067e-21	plasma membrane
GO:0016779	1334	235	2.11427e-06	3.56483e-05	nucleotidyltransferase activity
GO:0015986	109	38	2.14909e-09	5.11176e-08	ATP synthesis coupled proton transport
GO:0016651	58	24	2.19923e-08	4.57714e-07	oxidoreductase activity, acting on NADH or NADPH
GO:0004806	238	60	2.23431e-07	4.16238e-06	triglyceride lipase activity
GO:0006857	232	56	2.31992e-06	3.86401e-05	oligopeptide transport
GO:0033178	46	18	2.32073e-06	3.86401e-05	proton-transporting two-sector ATPase complex, catalytic domain
GO:0005739	1374	234	2.3566e-05	0.000336045	mitochondrion
GO:0005578	66	21	2.3569e-05	0.000336045	proteinaceous extracellular matrix
GO:0009044	36	14	2.35887e-05	0.000336045	xylan 1,4-beta-xylosidase activity
GO:0004674	6415	1091	2.3857e-19	1.07721e-17	protein serine/threonine kinase activity
GO:0015992	229	70	2.4414e-12	7.83602e-11	proton transport
GO:0005792	128	44	2.5377e-10	6.82871e-09	microsome
GO:0004872	1913	336	2.56696e-08	5.30107e-07	receptor activity
GO:0009703	15	9	2.62187e-06	4.3383e-05	nitrate reductase (NADH) activity
GO:0031012	21	11	2.64859e-06	4.35545e-05	extracellular matrix
GO:0016469	41	18	2.65596e-07	4.91353e-06	proton-transporting two-sector ATPase complex
GO:0016705	895	200	2.69325e-14	1.01054e-12	oxidoreductase activity, acting on paired donors, with incorporation or reduction of molecular oxygen
GO:0008812	30	17	2.70706e-09	6.32596e-08	choline dehydrogenase activity
GO:0010466	62	20	2.72756e-05	0.000384456	negative regulation of peptidase activity
GO:0030414	62	20	2.72756e-05	0.000384456	peptidase inhibitor activity
GO:0004713	393	100	2.7359e-11	8.09826e-10	protein tyrosine kinase activity
GO:0046961	86	29	2.78319e-07	5.11339e-06	proton-transporting ATPase activity, rotational mechanism
GO:0005938	25	11	2.79729e-05	0.00039221	cell cortex
GO:0016887	951	274	2.846e-37	1.68483e-35	ATPase activity
GO:0016712	12	11	2.89822e-11	8.48447e-10	oxidoreductase activity, acting on paired donors, with incorporation or reduction of molecular oxygen, reduced flavin or flavoprotein as one donor, and incorporation of one atom of oxygen
GO:0046933	107	39	2.9626e-10	7.89238e-09	hydrogen ion transporting ATP synthase activity, rotational mechanism
GO:0020037	1127	261	3.16199e-20	1.45234e-18	heme binding
GO:0016772	8508	1391	3.17906e-18	1.38836e-16	transferase activity, transferring phosphorus-containing groups
GO:0017111	2445	536	3.27168e-33	1.81578e-31	nucleoside-triphosphatase activity
GO:0006278	649	271	3.27764e-73	2.18291e-71	RNA-dependent DNA replication
GO:0008519	51	19	3.32656e-06	5.37088e-05	ammonium transmembrane transporter activity
GO:0072488	51	19	3.32656e-06	5.37088e-05	ammonium transmembrane transport
GO:0004867	46	23	3.33965e-10	8.80875e-09	serine-type endopeptidase inhibitor activity
GO:0001523	7	5	3.3449e-05	0.000461701	retinoid metabolic process
GO:0009279	7	5	3.3449e-05	0.000461701	cell outer membrane
GO:0015074	897	547	3.36116e-248	2.48726e-246	DNA integration
GO:0006952	3168	883	3.46198e-109	2.42703e-107	defense response
GO:0042545	135	37	3.75021e-06	5.98237e-05	cell wall modification
GO:0046422	22	10	3.75341e-05	0.000512774	violaxanthin de-epoxidase activity
GO:0051289	22	10	3.75341e-05	0.000512774	protein homotetramerization
GO:0009820	200	57	3.86121e-09	8.94446e-08	alkaloid metabolic process
GO:0045735	143	36	3.88482e-05	0.000523959	nutrient reservoir activity
GO:0070469	143	36	3.88482e-05	0.000523959	respiratory chain
GO:0043169	1024	201	3.89473e-09	8.94446e-08	cation binding
GO:0030288	125	48	3.96031e-13	1.37016e-11	outer membrane-bounded periplasmic space
GO:0004129	50	17	3.99232e-05	0.000523959	cytochrome-c oxidase activity
GO:0001540	5	4	4.0713e-05	0.000523959	beta-amyloid binding
GO:0002474	5	4	4.0713e-05	0.000523959	antigen processing and presentation of peptide antigen via MHC class I
GO:0005178	5	4	4.0713e-05	0.000523959	integrin binding
GO:0007160	5	4	4.0713e-05	0.000523959	cell-matrix adhesion
GO:0032092	5	4	4.0713e-05	0.000523959	positive regulation of protein binding
GO:0032526	5	4	4.0713e-05	0.000523959	response to retinoic acid
GO:0042572	5	4	4.0713e-05	0.000523959	retinol metabolic process
GO:0042612	5	4	4.0713e-05	0.000523959	MHC class I protein complex
GO:0047134	60	21	4.07336e-06	6.45918e-05	protein-disulfide reductase activity
GO:0004813	21	16	4.12571e-12	1.29305e-10	alanine-tRNA ligase activity
GO:0006419	21	16	4.12571e-12	1.29305e-10	alanyl-tRNA aminoacylation
GO:0009986	59	19	4.14863e-05	0.000531344	cell surface
GO:0006915	2712	781	4.26068e-104	2.91037e-102	apoptotic process
GO:0003964	811	372	4.32078e-115	3.11096e-113	RNA-directed DNA polymerase activity
GO:0042773	46	16	4.41189e-05	0.000562357	ATP synthesis coupled electron transport
GO:0004857	162	49	4.57188e-09	1.04098e-07	enzyme inhibitor activity
GO:0016614	317	92	4.70892e-14	1.7423e-12	oxidoreductase activity, acting on CH-OH group of donors
GO:0046034	55	18	4.7623e-05	0.000604132	ATP metabolic process
GO:0005044	8	6	5.04719e-06	7.90924e-05	scavenger receptor activity
GO:0009905	8	6	5.04719e-06	7.90924e-05	ent-copalyl diphosphate synthase activity
GO:0004803	14	13	5.07471e-13	1.73321e-11	transposase activity
GO:0005506	1538	328	5.13601e-19	2.28039e-17	iron ion binding
GO:0008483	165	45	5.17639e-07	9.44513e-06	transaminase activity
GO:0000302	6	5	5.39004e-06	8.3483e-05	response to reactive oxygen species
GO:0044255	6	5	5.39004e-06	8.3483e-05	cellular lipid metabolic process
GO:0009190	19	15	5.77749e-12	1.76911e-10	cyclic nucleotide biosynthetic process
GO:0016849	19	15	5.77749e-12	1.76911e-10	phosphorus-oxygen lyase activity
GO:0016021	10672	1663	5.86936e-14	2.14192e-12	integral to membrane
GO:0004096	19	11	5.88128e-07	1.06583e-05	catalase activity
GO:0009072	16	8	5.90971e-05	0.000733951	aromatic amino acid family metabolic process
GO:0015440	16	8	5.90971e-05	0.000733951	peptide-transporting ATPase activity
GO:0015696	16	8	5.90971e-05	0.000733951	ammonium transport
GO:0042732	10	6	5.9234e-05	0.000733951	D-xylose metabolic process
GO:0031410	174	49	6.02955e-08	1.23559e-06	cytoplasmic vesicle
GO:0004888	882	250	6.1253e-33	3.33016e-31	transmembrane signaling receptor activity
GO:0004518	608	138	6.33582e-11	1.83463e-09	nuclease activity
GO:0022627	13	7	6.5158e-05	0.000803615	cytosolic small ribosomal subunit
GO:0046274	75	32	6.64694e-11	1.88377e-09	lignin catabolic process
GO:0006811	838	192	6.89874e-15	2.74302e-13	ion transport
GO:0005618	453	110	6.97445e-11	1.95578e-09	cell wall
GO:0009288	17	14	7.00737e-12	2.12132e-10	bacterial-type flagellum
GO:0004553	1351	280	7.0384e-15	2.7574e-13	hydrolase activity, hydrolyzing O-glycosyl compounds
GO:0020027	7	6	7.13546e-07	1.28124e-05	hemoglobin metabolic process
GO:0016758	794	153	7.16612e-07	1.28124e-05	transferase activity, transferring hexosyl groups
GO:0006066	42	19	7.31183e-08	1.48308e-06	alcohol metabolic process
GO:0055085	3286	538	7.3486e-08	1.48308e-06	transmembrane transport
GO:0005507	378	80	7.4842e-06	0.000115035	copper ion binding
GO:0032934	9	7	7.50071e-07	1.33213e-05	sterol binding
GO:0019684	80	25	7.51356e-06	0.000115035	photosynthesis, light reaction
GO:0006200	951	273	7.69883e-37	4.45863e-35	ATP catabolic process
GO:0005524	18849	3156	7.75605e-54	5.03954e-52	ATP binding
GO:0004190	561	196	7.7731e-40	4.81571e-38	aspartic-type endopeptidase activity
GO:0008762	216	57	7.88673e-08	1.57972e-06	UDP-N-acetylmuramate dehydrogenase activity
GO:0051536	514	98	7.99953e-05	0.000977557	iron-sulfur cluster binding
GO:0008137	186	43	8.03959e-05	0.000977967	NADH dehydrogenase (ubiquinone) activity
GO:0030599	179	52	8.04286e-09	1.81578e-07	pectinesterase activity
GO:0070330	134	36	8.10365e-06	0.000123361	aromatase activity
GO:0004497	877	202	8.17579e-16	3.30005e-14	monooxygenase activity
GO:0000166	15194	2246	8.30006e-10	2.14673e-08	nucleotide binding
GO:0009055	1670	323	8.3217e-13	2.8062e-11	electron carrier activity
GO:0005975	2749	431	8.32771e-05	0.00100841	carbohydrate metabolic process
GO:0010044	76	24	8.78931e-06	0.000133038	response to aluminum ion
GO:0006313	16	15	8.88329e-15	3.42972e-13	transposition, DNA-mediated
GO:0006955	15	11	8.92389e-09	1.99775e-07	immune response
GO:0005215	1333	268	9.1657e-13	3.05218e-11	transporter activity
GO:0051538	44	15	9.2107e-05	0.00111029	3 iron, 4 sulfur cluster binding
GO:0006935	8	7	9.44545e-08	1.8639e-06	chemotaxis
GO:0055114	8564	1442	9.63701e-24	4.75426e-22	oxidation-reduction process
GO:0019861	66	28	9.71572e-10	2.48872e-08	flagellum
GO:0048544	606	206	9.81081e-40	5.94e-38	recognition of pollen
GO:0042128	14	9	9.92856e-07	1.74011e-05	nitrate assimilation
GO:0045490	14	9	9.92856e-07	1.74011e-05	pectin catabolic process

## Sheet: 48h_vs_34h
GO	All_transcripts_with_GO_annotation(98327)	DETs_with_GO_annotation(14200)	Pvalue	Qvalue	GO_term
GO:0002020	4	4	0	0	protease binding
GO:0004768	4	4	0	0	stearoyl-CoA 9-desaturase activity
GO:0005997	6	6	0	0	xylulose metabolic process
GO:0006625	4	4	0	0	protein targeting to peroxisome
GO:0006656	4	4	0	0	phosphatidylcholine biosynthetic process
GO:0009296	4	4	0	0	flagellum assembly
GO:0009378	4	4	0	0	four-way junction helicase activity
GO:0010873	5	5	0	0	positive regulation of cholesterol esterification
GO:0019028	6	6	0	0	viral capsid
GO:0030178	4	4	0	0	negative regulation of Wnt receptor signaling pathway
GO:0034007	4	4	0	0	S-linalool synthase activity
GO:0042438	4	4	0	0	melanin biosynthetic process
GO:0043691	4	4	0	0	reverse cholesterol transport
GO:0050038	6	6	0	0	L-xylulose reductase (NADP+) activity
GO:0051119	4	4	0	0	sugar transmembrane transporter activity
GO:0016044	10	6	0.00010482	0.00109958	cellular membrane organization
GO:0000015	30	12	0.000125016	0.00130115	phosphopyruvate hydratase complex
GO:0004634	30	12	0.000125016	0.00130115	phosphopyruvate hydratase activity
GO:0016758	803	153	0.000132602	0.00137471	transferase activity, transferring hexosyl groups
GO:0007155	42	15	0.000137342	0.00141831	cell adhesion
GO:0005840	1621	285	0.000178356	0.00183467	ribosome
GO:0032585	20	9	0.000179734	0.00183467	multivesicular body membrane
GO:0016844	35	13	0.000194699	0.0019672	strictosidine synthase activity
GO:0005542	8	5	0.000194941	0.0019672	folic acid binding
GO:0005577	8	5	0.000194941	0.0019672	fibrinogen complex
GO:0003904	61	19	0.000237223	0.00238481	deoxyribodipyrimidine photo-lyase activity
GO:0008097	14	7	0.000249882	0.00248385	5S rRNA binding
GO:0009288	14	7	0.000249882	0.00248385	bacterial-type flagellum
GO:0000166	15343	2353	0.000311183	0.00308164	nucleotide binding
GO:0009615	6	4	0.000331357	0.00323317	response to virus
GO:0010468	6	4	0.000331357	0.00323317	regulation of gene expression
GO:0014068	6	4	0.000331357	0.00323317	positive regulation of phosphatidylinositol 3-kinase cascade
GO:0042773	45	15	0.000347179	0.00337514	ATP synthesis coupled electron transport
GO:0022904	25	10	0.000352801	0.00340485	respiratory electron transport chain
GO:0009636	37	13	0.000385894	0.00371073	response to toxin
GO:0015935	131	33	0.000389092	0.00372798	small ribosomal subunit
GO:0000104	4	3	0.000434816	0.00383389	succinate dehydrogenase activity
GO:0001540	4	3	0.000434816	0.00383389	beta-amyloid binding
GO:0002756	4	3	0.000434816	0.00383389	MyD88-independent toll-like receptor signaling pathway
GO:0005178	4	3	0.000434816	0.00383389	integrin binding
GO:0005503	4	3	0.000434816	0.00383389	all-trans retinal binding
GO:0005579	4	3	0.000434816	0.00383389	membrane attack complex
GO:0006892	4	3	0.000434816	0.00383389	post-Golgi vesicle-mediated transport
GO:0006928	4	3	0.000434816	0.00383389	cellular component movement
GO:0007602	4	3	0.000434816	0.00383389	phototransduction
GO:0008115	4	3	0.000434816	0.00383389	sarcosine oxidase activity
GO:0008676	4	3	0.000434816	0.00383389	3-deoxy-8-phosphooctulonate synthase activity
GO:0010811	4	3	0.000434816	0.00383389	positive regulation of cell-substrate adhesion
GO:0014911	4	3	0.000434816	0.00383389	positive regulation of smooth muscle cell migration
GO:0030686	4	3	0.000434816	0.00383389	90S preribosome
GO:0032092	4	3	0.000434816	0.00383389	positive regulation of protein binding
GO:0033344	4	3	0.000434816	0.00383389	cholesterol efflux
GO:0033627	4	3	0.000434816	0.00383389	cell adhesion mediated by integrin
GO:0033700	4	3	0.000434816	0.00383389	phospholipid efflux
GO:0046653	4	3	0.000434816	0.00383389	tetrahydrofolate metabolic process
GO:0050840	4	3	0.000434816	0.00383389	extracellular matrix binding
GO:0061302	4	3	0.000434816	0.00383389	smooth muscle cell-matrix adhesion
GO:0006094	46	15	0.000461476	0.00405548	gluconeogenesis
GO:0003735	1551	270	0.000471981	0.00413412	structural constituent of ribosome
GO:0016871	22	9	0.000476904	0.00414985	cycloartenol synthase activity
GO:0051289	22	9	0.000476904	0.00414985	protein homotetramerization
GO:0004129	55	17	0.000489649	0.00424683	cytochrome-c oxidase activity
GO:0008384	9	5	0.000512888	0.00441949	IkappaB kinase activity
GO:0030688	9	5	0.000512888	0.00441949	preribosome, small subunit precursor
GO:0006833	88	24	0.000524519	0.00450509	water transport
GO:0004013	12	6	0.000529345	0.00451731	adenosylhomocysteinase activity
GO:0030795	12	6	0.000529345	0.00451731	jasmonate O-methyltransferase activity
GO:0046556	51	16	0.000547385	0.00465628	alpha-N-arabinofuranosidase activity
GO:0004866	34	12	0.000550633	0.00466895	endopeptidase inhibitor activity
GO:0009835	213	48	0.000555546	0.0046956	ripening
GO:0006629	1263	223	0.000624214	0.00524969	lipid metabolic process
GO:0016651	56	17	0.000625057	0.00524969	oxidoreductase activity, acting on NADH or NADPH
GO:0009881	19	8	0.000633103	0.00526726	photoreceptor activity
GO:0019862	19	8	0.000633103	0.00526726	IgA binding
GO:0050896	19	8	0.000633103	0.00526726	response to stimulus
GO:0045493	52	16	0.000704809	0.00584551	xylan catabolic process
GO:0046677	23	9	0.000734911	0.00603855	response to antibiotic
GO:0008447	90	24	0.0007546	0.00618119	L-ascorbate oxidase activity
GO:0005739	1404	244	0.000910223	0.00743302	mitochondrion
GO:0004784	72	20	0.000975994	0.00794567	superoxide dismutase activity
GO:0004591	13	6	0.00100379	0.0080389	oxoglutarate dehydrogenase (succinyl-transferring) activity
GO:0004351	20	8	0.00100404	0.0080389	glutamate decarboxylase activity
GO:0030674	20	8	0.00100404	0.0080389	protein binding, bridging
GO:0004018	7	4	0.00102076	0.0080389	N6-(1,2-dicarboxyethyl)AMP AMP-lyase (fumarate-forming) activity
GO:0004152	7	4	0.00102076	0.0080389	dihydroorotate dehydrogenase activity
GO:0004158	7	4	0.00102076	0.0080389	dihydroorotate oxidase activity
GO:0005044	7	4	0.00102076	0.0080389	scavenger receptor activity
GO:0009152	7	4	0.00102076	0.0080389	purine ribonucleotide biosynthetic process
GO:0009279	7	4	0.00102076	0.0080389	cell outer membrane
GO:0016832	7	4	0.00102076	0.0080389	aldehyde-lyase activity
GO:0020027	7	4	0.00102076	0.0080389	hemoglobin metabolic process
GO:0004557	32	11	0.00109278	0.0085553	alpha-galactosidase activity
GO:0052692	32	11	0.00109278	0.0085553	raffinose alpha-galactosidase activity
GO:0006536	28	10	0.00111972	0.00867942	glutamate metabolic process
GO:0015439	28	10	0.00111972	0.00867942	heme-transporting ATPase activity
GO:0050551	28	10	0.00111972	0.00867942	myrcene synthase activity
GO:0034364	10	5	0.00112499	0.00867942	high-density lipoprotein particle
GO:0006099	178	40	0.00144977	0.0111527	tricarboxylic acid cycle
GO:0004366	25	9	0.00159412	0.0121575	glycerol-3-phosphate O-acyltransferase activity
GO:0032040	25	9	0.00159412	0.0121575	small-subunit processome
GO:0003885	14	6	0.00175769	0.0132903	D-arabinono-1,4-lactone oxidase activity
GO:0008898	14	6	0.00175769	0.0132903	homocysteine S-methyltransferase activity
GO:0004499	47	14	0.00187027	0.0141014	N,N-dimethylaniline monooxygenase activity
GO:0001523	5	3	0.00192296	0.0141765	retinoid metabolic process
GO:0002755	5	3	0.00192296	0.0141765	MyD88-dependent toll-like receptor signaling pathway
GO:0004347	5	3	0.00192296	0.0141765	glucose-6-phosphate isomerase activity
GO:0004466	5	3	0.00192296	0.0141765	long-chain-acyl-CoA dehydrogenase activity
GO:0008624	5	3	0.00192296	0.0141765	induction of apoptosis by extracellular signals
GO:0051259	5	3	0.00192296	0.0141765	protein oligomerization
GO:0008146	86	22	0.00207922	0.015286	sulfotransferase activity
GO:0046872	11917	1824	0.00212228	0.0155595	metal ion binding
GO:0005102	30	10	0.00215896	0.0157848	receptor binding
GO:0005093	11	5	0.00217245	0.0157964	Rab GDP-dissociation inhibitor activity
GO:0009790	11	5	0.00217245	0.0157964	embryo development
GO:0008107	62	17	0.00230554	0.0166728	galactoside 2-alpha-L-fucosyltransferase activity
GO:0042546	62	17	0.00230554	0.0166728	cell wall biogenesis
GO:0007275	383	75	0.00233863	0.0168661	multicellular organismal development
GO:0003962	8	4	0.00239714	0.0171022	cystathionine gamma-synthase activity
GO:0004489	8	4	0.00239714	0.0171022	methylenetetrahydrofolate reductase (NADPH) activity
GO:0006555	8	4	0.00239714	0.0171022	methionine metabolic process
GO:0016702	438	84	0.00261636	0.0186161	oxidoreductase activity, acting on single donors with incorporation of molecular oxygen, incorporation of two atoms of oxygen
GO:0016857	40	12	0.00307616	0.0218292	racemase and epimerase activity, acting on carbohydrates and derivatives
GO:0008289	191	41	0.00321503	0.0226933	lipid binding
GO:0004611	23	8	0.0032473	0.0227396	phosphoenolpyruvate carboxykinase activity
GO:0006783	23	8	0.0032473	0.0227396	heme biosynthetic process
GO:0017076	23	8	0.0032473	0.0227396	purine nucleotide binding
GO:0031966	79	20	0.00343292	0.0239762	mitochondrial membrane
GO:0006979	226	47	0.00359537	0.0250449	response to oxidative stress
GO:0006916	12	5	0.00381556	0.0261667	anti-apoptosis
GO:0010038	12	5	0.00381556	0.0261667	response to metal ion
GO:0016756	12	5	0.00381556	0.0261667	glutathione gamma-glutamylcysteinyltransferase activity
GO:0046429	12	5	0.00381556	0.0261667	4-hydroxy-3-methylbut-2-en-1-yl diphosphate synthase activity
GO:0046938	12	5	0.00381556	0.0261667	phytochelatin biosynthetic process
GO:0050379	12	5	0.00381556	0.0261667	UDP-glucuronate 5'-epimerase activity
GO:0008483	160	35	0.00408186	0.0279208	transaminase activity
GO:0008308	28	9	0.00424165	0.028865	voltage-gated anion channel activity
GO:0044070	28	9	0.00424165	0.028865	regulation of anion transport
GO:0009416	155	34	0.00431358	0.0292794	response to light stimulus
GO:0004601	286	57	0.0043893	0.0297173	peroxidase activity
GO:0008233	1983	327	0.00449382	0.0302878	peptidase activity
GO:0016836	24	8	0.00453712	0.0304848	hydro-lyase activity
GO:0005975	2793	451	0.00472723	0.0312203	carbohydrate metabolic process
GO:0004087	9	4	0.00475245	0.0312203	carbamoyl-phosphate synthase (ammonia) activity
GO:0004822	9	4	0.00475245	0.0312203	isoleucine-tRNA ligase activity
GO:0006123	9	4	0.00475245	0.0312203	mitochondrial electron transport, cytochrome c to oxygen
GO:0008460	9	4	0.00475245	0.0312203	dTDP-glucose 4,6-dehydratase activity
GO:0009225	9	4	0.00475245	0.0312203	nucleotide-sugar metabolic process
GO:0030424	9	4	0.00475245	0.0312203	axon
GO:0004318	6	3	0.00510617	0.0329968	enoyl-[acyl-carrier-protein] reductase (NADH) activity
GO:0006188	6	3	0.00510617	0.0329968	IMP biosynthetic process
GO:0006584	6	3	0.00510617	0.0329968	catecholamine metabolic process
GO:0046487	6	3	0.00510617	0.0329968	glyoxylate metabolic process
GO:0050766	6	3	0.00510617	0.0329968	positive regulation of phagocytosis
GO:0070626	6	3	0.00510617	0.0329968	(S)-2-(5-amino-1-(5-phospho-D-ribosyl)imidazole-4-carboxamido)succinate AMP-lyase (fumarate-forming) activity
GO:0008324	113	26	0.0051099	0.0329968	cation transmembrane transporter activity
GO:0003723	3740	594	0.00536482	0.0345588	RNA binding
GO:0008236	499	92	0.00566091	0.03629	serine-type peptidase activity
GO:0004550	13	5	0.00622566	0.0393402	nucleoside diphosphate kinase activity
GO:0006165	13	5	0.00622566	0.0393402	nucleoside diphosphate phosphorylation
GO:0006183	13	5	0.00622566	0.0393402	GTP biosynthetic process
GO:0006228	13	5	0.00622566	0.0393402	UTP biosynthetic process
GO:0006241	13	5	0.00622566	0.0393402	CTP biosynthetic process
GO:0008203	13	5	0.00622566	0.0393402	cholesterol metabolic process
GO:0006414	250	50	0.00636629	0.0401333	translational elongation
GO:0006006	78	19	0.00653379	0.0410916	glucose metabolic process
GO:0046422	21	7	0.00659768	0.0413954	violaxanthin de-epoxidase activity
GO:0006644	17	6	0.00670024	0.0415478	phospholipid metabolic process
GO:0015288	17	6	0.00670024	0.0415478	porin activity
GO:0046740	17	6	0.00670024	0.0415478	spread of virus in host, cell to cell
GO:0046930	17	6	0.00670024	0.0415478	pore complex
GO:0047274	17	6	0.00670024	0.0415478	galactinol-sucrose galactosyltransferase activity
GO:0022857	363	69	0.00674799	0.0417463	transmembrane transporter activity
GO:0016051	26	8	0.00827557	0.0506612	carbohydrate biosynthetic process
GO:0046029	35	10	0.00828121	0.0506612	mannitol dehydrogenase activity
GO:0006541	117	26	0.008307	0.0506612	glutamine metabolic process
GO:0003727	10	4	0.00837991	0.0506612	single-stranded RNA binding
GO:0004455	10	4	0.00837991	0.0506612	ketol-acid reductoisomerase activity
GO:0004555	10	4	0.00837991	0.0506612	alpha,alpha-trehalase activity
GO:0005991	10	4	0.00837991	0.0506612	trehalose metabolic process
GO:0031120	10	4	0.00837991	0.0506612	snRNA pseudouridine synthesis
GO:0051092	10	4	0.00837991	0.0506612	positive regulation of NF-kappaB transcription factor activity
GO:0005575	284	55	0.00904415	0.0545527	cellular_component
GO:0006865	50	13	0.00952242	0.0563286	amino acid transport
GO:0004819	14	5	0.00957663	0.0563286	glutamine-tRNA ligase activity
GO:0005199	14	5	0.00957663	0.0563286	structural constituent of cell wall
GO:0006695	14	5	0.00957663	0.0563286	cholesterol biosynthetic process
GO:0008453	14	5	0.00957663	0.0563286	alanine-glyoxylate transaminase activity
GO:0065002	14	5	0.00957663	0.0563286	intracellular protein transmembrane transport
GO:0003857	18	6	0.0096145	0.0563286	3-hydroxyacyl-CoA dehydrogenase activity
GO:0003935	18	6	0.0096145	0.0563286	GTP cyclohydrolase II activity
GO:0004612	18	6	0.0096145	0.0563286	phosphoenolpyruvate carboxykinase (ATP) activity
GO:0052593	18	6	0.0096145	0.0563286	tryptamine:oxygen oxidoreductase (deaminating) activity
GO:0052594	18	6	0.0096145	0.0563286	aminoacetone:oxygen oxidoreductase(deaminating) activity
GO:0052595	18	6	0.0096145	0.0563286	aliphatic-amine oxidase activity
GO:0052596	18	6	0.0096145	0.0563286	phenethylamine:oxygen oxidoreductase (deaminating) activity
GO:0000305	7	3	0.0105534	0.0573581	response to oxygen radical
GO:0004801	7	3	0.0105534	0.0573581	sedoheptulose-7-phosphate:D-glyceraldehyde-3-phosphate glyceronetransferase activity
GO:0004844	7	3	0.0105534	0.0573581	uracil DNA N-glycosylase activity
GO:0006428	7	3	0.0105534	0.0573581	isoleucyl-tRNA aminoacylation
GO:0035605	7	3	0.0105534	0.0573581	peptidyl-cysteine S-nitrosylase activity
GO:0035606	7	3	0.0105534	0.0573581	peptidyl-cysteine S-trans-nitrosylation
GO:0042157	7	3	0.0105534	0.0573581	lipoprotein metabolic process
GO:0042742	7	3	0.0105534	0.0573581	defense response to bacterium
GO:0050105	7	3	0.0105534	0.0573581	L-gulonolactone oxidase activity
GO:0051402	7	3	0.0105534	0.0573581	neuron apoptosis
GO:0001525	4	2	0.0107411	0.0573581	angiogenesis
GO:0003919	4	2	0.0107411	0.0573581	FMN adenylyltransferase activity
GO:0004360	4	2	0.0107411	0.0573581	glutamine-fructose-6-phosphate transaminase (isomerizing) activity
GO:0004586	4	2	0.0107411	0.0573581	ornithine decarboxylase activity
GO:0004691	4	2	0.0107411	0.0573581	cAMP-dependent protein kinase activity
GO:0004838	4	2	0.0107411	0.0573581	L-tyrosine:2-oxoglutarate aminotransferase activity
GO:0006569	4	2	0.0107411	0.0573581	tryptophan catabolic process
GO:0006829	4	2	0.0107411	0.0573581	zinc ion transport
GO:0007084	4	2	0.0107411	0.0573581	mitotic nuclear envelope reassembly
GO:0008824	4	2	0.0107411	0.0573581	cyanate hydratase activity
GO:0008840	4	2	0.0107411	0.0573581	dihydrodipicolinate synthase activity
GO:0008935	4	2	0.0107411	0.0573581	1,4-dihydroxy-2-naphthoyl-CoA synthase activity
GO:0009439	4	2	0.0107411	0.0573581	cyanate metabolic process
GO:0009650	4	2	0.0107411	0.0573581	UV protection
GO:0009897	4	2	0.0107411	0.0573581	external side of plasma membrane
GO:0015205	4	2	0.0107411	0.0573581	nucleobase transmembrane transporter activity
GO:0015851	4	2	0.0107411	0.0573581	nucleobase transport
GO:0016684	4	2	0.0107411	0.0573581	oxidoreductase activity, acting on peroxide as acceptor
GO:0016901	4	2	0.0107411	0.0573581	oxidoreductase activity, acting on the CH-OH group of donors, quinone or similar compound as acceptor
GO:0019441	4	2	0.0107411	0.0573581	tryptophan catabolic process to kynurenine
GO:0030141	4	2	0.0107411	0.0573581	secretory granule
GO:0032088	4	2	0.0107411	0.0573581	negative regulation of NF-kappaB transcription factor activity
GO:0032436	4	2	0.0107411	0.0573581	positive regulation of proteasomal ubiquitin-dependent protein catabolic process
GO:0032463	4	2	0.0107411	0.0573581	negative regulation of protein homooligomerization
GO:0032770	4	2	0.0107411	0.0573581	positive regulation of monooxygenase activity
GO:0042583	4	2	0.0107411	0.0573581	chromaffin granule
GO:0050403	4	2	0.0107411	0.0573581	trans-zeatin O-beta-D-glucosyltransferase activity
GO:0051787	4	2	0.0107411	0.0573581	misfolded protein binding
GO:0051788	4	2	0.0107411	0.0573581	response to misfolded protein
GO:0061077	4	2	0.0107411	0.0573581	chaperone-mediated protein folding
GO:0090346	4	2	0.0107411	0.0573581	cellular organofluorine metabolic process
GO:2000060	4	2	0.0107411	0.0573581	positive regulation of protein ubiquitination involved in ubiquitin-dependent protein catabolic process
GO:0006355	9259	1411	0.0108083	0.0575919	regulation of transcription, DNA-dependent
GO:0005337	27	8	0.01085	0.0575919	nucleoside transmembrane transporter activity
GO:0015858	27	8	0.01085	0.0575919	nucleoside transport
GO:0016174	51	13	0.0114183	0.0604872	NAD(P)H oxidase activity
GO:0008535	32	9	0.0120947	0.0639429	respiratory chain complex IV assembly
GO:0008859	23	7	0.0121815	0.0642739	exoribonuclease II activity
GO:0008137	189	38	0.0128221	0.0675197	NADH dehydrogenase (ubiquinone) activity
GO:0008198	37	10	0.0129062	0.0678278	ferrous iron binding
GO:0015991	110	24	0.0130633	0.068518	ATP hydrolysis coupled proton transport
GO:0042026	62	15	0.0132017	0.0689712	protein refolding
GO:0044262	62	15	0.0132017	0.0689712	cellular carbohydrate metabolic process
GO:0004818	19	6	0.0133548	0.0692257	glutamate-tRNA ligase activity
GO:0006424	19	6	0.0133548	0.0692257	glutamyl-tRNA aminoacylation
GO:0008686	19	6	0.0133548	0.0692257	3,4-dihydroxy-2-butanone-4-phosphate synthase activity
GO:0008878	19	6	0.0133548	0.0692257	glucose-1-phosphate adenylyltransferase activity
GO:0004474	11	4	0.0135528	0.0693046	malate synthase activity
GO:0004604	11	4	0.0135528	0.0693046	phosphoadenylyl-sulfate reductase (thioredoxin) activity
GO:0019379	11	4	0.0135528	0.0693046	sulfate assimilation, phosphoadenylyl sulfate reduction by phosphoadenylyl-sulfate reductase (thioredoxin)
GO:0019419	11	4	0.0135528	0.0693046	sulfate reduction
GO:0030515	11	4	0.0135528	0.0693046	snoRNA binding
GO:0030672	11	4	0.0135528	0.0693046	synaptic vesicle membrane
GO:0003988	15	5	0.0140367	0.0713666	acetyl-CoA C-acyltransferase activity
GO:0006207	15	5	0.0140367	0.0713666	'de novo' pyrimidine base biosynthetic process
GO:0009072	15	5	0.0140367	0.0713666	aromatic amino acid family metabolic process
GO:0051536	517	92	0.0144494	0.0733247	iron-sulfur cluster binding
GO:0004871	536	95	0.0147053	0.0744807	signal transducer activity
GO:0019843	371	68	0.0158257	0.079958	rRNA binding
GO:0015930	38	10	0.015847	0.079958	glutamate synthase activity
GO:0009432	24	7	0.0160037	0.080443	SOS response
GO:0042132	24	7	0.0160037	0.080443	fructose 1,6-bisphosphate 1-phosphatase activity
GO:0006812	657	114	0.0161689	0.0811194	cation transport
GO:0009877	129	27	0.0166435	0.0833433	nodulation
GO:0046470	69	16	0.0171824	0.0858799	phosphatidylcholine metabolic process
GO:0006820	80	18	0.0179763	0.0894528	anion transport
GO:0006107	20	6	0.0180321	0.0894528	oxaloacetate metabolic process
GO:0016040	20	6	0.0180321	0.0894528	glutamate synthase (NADH) activity
GO:0045181	20	6	0.0180321	0.0894528	glutamate synthase activity, NADH or NADPH as acceptor
GO:0004793	8	3	0.0187096	0.0907775	threonine aldolase activity
GO:0006572	8	3	0.0187096	0.0907775	tyrosine catabolic process
GO:0006641	8	3	0.0187096	0.0907775	triglyceride metabolic process
GO:0008083	8	3	0.0187096	0.0907775	growth factor activity
GO:0009312	8	3	0.0187096	0.0907775	oligosaccharide biosynthetic process
GO:0019877	8	3	0.0187096	0.0907775	diaminopimelate biosynthetic process
GO:0033897	8	3	0.0187096	0.0907775	ribonuclease T2 activity
GO:0042558	8	3	0.0187096	0.0907775	pteridine-containing compound metabolic process
GO:0043524	8	3	0.0187096	0.0907775	negative regulation of neuron apoptosis
GO:0046898	8	3	0.0187096	0.0907775	response to cycloheximide
GO:0047216	8	3	0.0187096	0.0907775	inositol 3-alpha-galactosyltransferase activity
GO:0048260	8	3	0.0187096	0.0907775	positive regulation of receptor-mediated endocytosis
GO:0050508	34	9	0.0187554	0.0908335	glucuronosyl-N-acetylglucosaminyl-proteoglycan 4-alpha-N-acetylglucosaminyltransferase activity
GO:0016638	39	10	0.0192619	0.0931167	oxidoreductase activity, acting on the CH-NH2 group of donors
GO:0051538	44	11	0.0193889	0.0935605	3 iron, 4 sulfur cluster binding
GO:0016831	165	33	0.0194408	0.0936403	carboxy-lyase activity
GO:0009678	16	5	0.0197609	0.0948379	hydrogen-translocating pyrophosphatase activity
GO:0003700	3160	496	0.0203149	0.0964882	sequence-specific DNA binding transcription factor activity
GO:0003861	12	4	0.020508	0.0964882	3-isopropylmalate dehydratase activity
GO:0003878	12	4	0.020508	0.0964882	ATP citrate synthase activity
GO:0003883	12	4	0.020508	0.0964882	CTP synthase activity
GO:0004148	12	4	0.020508	0.0964882	dihydrolipoyl dehydrogenase activity
GO:0004614	12	4	0.020508	0.0964882	phosphoglucomutase activity
GO:0043167	12	4	0.020508	0.0964882	ion binding
GO:0043484	12	4	0.020508	0.0964882	regulation of RNA splicing
GO:0046570	12	4	0.020508	0.0964882	methylthioribulose 1-phosphate dehydratase activity
GO:0047196	12	4	0.020508	0.0964882	long-chain-alcohol O-fatty-acyltransferase activity
GO:0071267	12	4	0.020508	0.0964882	L-methionine salvage
GO:0015297	425	76	0.020541	0.0964882	antiporter activity
GO:0004365	25	7	0.0206207	0.0966916	glyceraldehyde-3-phosphate dehydrogenase (NAD+) (phosphorylating) activity
GO:0030145	166	33	0.0211444	0.0989722	manganese ion binding
GO:0006725	60	14	0.0213567	0.0997901	cellular aromatic compound metabolic process
GO:0022900	414	74	0.0220183	0.1027	electron transport chain
GO:0004315	30	8	0.0221606	0.103002	3-oxoacyl-[acyl-carrier-protein] synthase activity
GO:0004332	30	8	0.0221606	0.103002	fructose-bisphosphate aldolase activity
GO:0006508	2482	393	0.022297	0.103455	proteolysis
GO:0008810	50	12	0.0226554	0.104934	cellulase activity
GO:0003994	35	9	0.022945	0.105539	aconitate hydratase activity
GO:0005096	35	9	0.022945	0.105539	GTPase activator activity
GO:0043547	35	9	0.022945	0.105539	positive regulation of GTPase activity
GO:0050832	35	9	0.022945	0.105539	defense response to fungus
GO:0005768	93	20	0.0230842	0.105995	endosome
GO:0009409	66	15	0.0236057	0.10602	response to cold
GO:0000302	5	2	0.0239684	0.10602	response to reactive oxygen species
GO:0004073	5	2	0.0239684	0.10602	aspartate-semialdehyde dehydrogenase activity
GO:0004417	5	2	0.0239684	0.10602	hydroxyethylthiazole kinase activity
GO:0004459	5	2	0.0239684	0.10602	L-lactate dehydrogenase activity
GO:0004476	5	2	0.0239684	0.10602	mannose-6-phosphate isomerase activity
GO:0004587	5	2	0.0239684	0.10602	ornithine-oxo-acid transaminase activity
GO:0004613	5	2	0.0239684	0.10602	phosphoenolpyruvate carboxykinase (GTP) activity
GO:0004663	5	2	0.0239684	0.10602	Rab geranylgeranyltransferase activity
GO:0004776	5	2	0.0239684	0.10602	succinate-CoA ligase (GDP-forming) activity
GO:0009651	5	2	0.0239684	0.10602	response to salt stress
GO:0009691	5	2	0.0239684	0.10602	cytokinin biosynthetic process
GO:0009772	5	2	0.0239684	0.10602	photosynthetic electron transport in photosystem II
GO:0009824	5	2	0.0239684	0.10602	AMP dimethylallyltransferase activity
GO:0012505	5	2	0.0239684	0.10602	endomembrane system
GO:0016743	5	2	0.0239684	0.10602	carboxyl- or carbamoyltransferase activity
GO:0016830	5	2	0.0239684	0.10602	carbon-carbon lyase activity
GO:0030076	5	2	0.0239684	0.10602	light-harvesting complex
GO:0045156	5	2	0.0239684	0.10602	electron transporter, transferring electrons within the cyclic electron transport pathway of photosynthesis activity
GO:0016042	197	38	0.0241364	0.106586	lipid catabolic process
GO:0000049	77	17	0.0243319	0.107093	tRNA binding
GO:0032580	77	17	0.0243319	0.107093	Golgi cisterna membrane
GO:0005267	26	7	0.0261075	0.114717	potassium channel activity
GO:0006461	31	8	0.0273302	0.119496	protein complex assembly
GO:0008466	31	8	0.0273302	0.119496	glycogenin glucosyltransferase activity
GO:0019684	78	17	0.0274866	0.119983	photosynthesis, light reaction
GO:0030529	1551	250	0.0281402	0.122634	ribonucleoprotein complex
GO:0004144	62	14	0.0282978	0.123119	diacylglycerol O-acyltransferase activity
GO:0004046	13	4	0.0294344	0.127854	aminoacylase activity
GO:0005782	9	3	0.0298753	0.128829	peroxisomal matrix
GO:0005811	9	3	0.0298753	0.128829	lipid particle
GO:0015075	9	3	0.0298753	0.128829	ion transmembrane transporter activity
GO:0031253	9	3	0.0298753	0.128829	cell projection membrane
GO:0006813	194	37	0.0299015	0.128829	potassium ion transport
GO:0006605	22	6	0.0305978	0.131402	protein targeting
GO:0050589	22	6	0.0305978	0.131402	leucocyanidin oxygenase activity
GO:0032784	52	12	0.0308011	0.132062	regulation of transcription elongation, DNA-dependent
GO:0016876	42	10	0.0327475	0.14018	ligase activity, forming aminoacyl-tRNA and related compounds
GO:0016157	37	9	0.0332762	0.142052	sucrose synthase activity
GO:0047268	32	8	0.0332919	0.142052	galactinol-raffinose galactosyltransferase activity
GO:0016627	91	19	0.0340829	0.145194	oxidoreductase activity, acting on the CH-CH group of donors
GO:0006221	80	17	0.0347013	0.147592	pyrimidine nucleotide biosynthetic process
GO:0000254	18	5	0.03552	0.149398	C-4 methylsterol oxidase activity
GO:0004088	18	5	0.03552	0.149398	carbamoyl-phosphate synthase (glutamine-hydrolyzing) activity
GO:0004097	18	5	0.03552	0.149398	catechol oxidase activity
GO:0005769	18	5	0.03552	0.149398	early endosome
GO:0006568	18	5	0.03552	0.149398	tryptophan metabolic process
GO:0051436	18	5	0.03552	0.149398	negative regulation of ubiquitin-protein ligase activity involved in mitotic cell cycle
GO:0051437	18	5	0.03552	0.149398	positive regulation of ubiquitin-protein ligase activity involved in mitotic cell cycle
GO:0005543	43	10	0.0384447	0.161188	phospholipid binding
GO:0006353	23	6	0.038655	0.161814	transcription termination, DNA-dependent
GO:0008408	70	15	0.0392239	0.163938	3'-5' exonuclease activity
GO:0004709	642	108	0.0398838	0.166433	MAP kinase kinase kinase activity
GO:0004503	14	4	0.0404665	0.168072	monophenol monooxygenase activity
GO:0019012	14	4	0.0404665	0.168072	virion
GO:0006351	5703	868	0.0414148	0.171742	transcription, DNA-dependent
GO:0004692	6	2	0.0428307	0.173281	cGMP-dependent protein kinase activity
GO:0005901	6	2	0.0428307	0.173281	caveola
GO:0008250	6	2	0.0428307	0.173281	oligosaccharyltransferase complex
GO:0008734	6	2	0.0428307	0.173281	L-aspartate oxidase activity
GO:0012511	6	2	0.0428307	0.173281	monolayer-surrounded lipid storage body
GO:0017056	6	2	0.0428307	0.173281	structural constituent of nuclear pore
GO:0017060	6	2	0.0428307	0.173281	3-galactosyl-N-acetylglucosaminide 4-alpha-L-fucosyltransferase activity
GO:0032934	6	2	0.0428307	0.173281	sterol binding
GO:0042593	6	2	0.0428307	0.173281	glucose homeostasis
GO:0044238	6	2	0.0428307	0.173281	primary metabolic process
GO:0050254	6	2	0.0428307	0.173281	rhodopsin kinase activity
GO:0051260	6	2	0.0428307	0.173281	protein homooligomerization
GO:0004806	236	43	0.0438879	0.175895	triglyceride lipase activity
GO:0003868	10	3	0.0442056	0.175895	4-hydroxyphenylpyruvate dioxygenase activity
GO:0006069	10	3	0.0442056	0.175895	ethanol oxidation
GO:0008020	10	3	0.0442056	0.175895	G-protein coupled photoreceptor activity
GO:0009512	10	3	0.0442056	0.175895	cytochrome b6f complex
GO:0009584	10	3	0.0442056	0.175895	detection of visible light
GO:0010285	10	3	0.0442056	0.175895	L,L-diaminopimelate aminotransferase activity
GO:0030139	10	3	0.0442056	0.175895	endocytic vesicle
GO:0034361	10	3	0.0442056	0.175895	very-low-density lipoprotein particle
GO:0042274	10	3	0.0442056	0.175895	ribosomal small subunit biogenesis
GO:0005624	19	5	0.0457501	0.181453	membrane fraction
GO:0009815	19	5	0.0457501	0.181453	1-aminocyclopropane-1-carboxylate oxidase activity
GO:0046983	1034	168	0.0458077	0.181453	protein dimerization activity
GO:0052632	34	8	0.0477748	0.188682	citrate hydro-lyase (cis-aconitate-forming) activity
GO:0052633	34	8	0.0477748	0.188682	isocitrate hydro-lyase (cis-aconitate-forming) activity
GO:0043169	1036	168	0.0484026	0.190594	cation binding
GO:0016820	400	69	0.0499412	0.196361	hydrolase activity, acting on acid anhydrides, catalyzing transmembrane movement of substances
GO:0016887	953	284	1.02496e-34	8.77499e-33	ATPase activity
GO:0008553	59	31	1.04215e-12	3.95123e-11	hydrogen-exporting ATPase activity, phosphorylative mechanism
GO:0004518	620	145	1.0471e-09	3.23141e-08	nuclease activity
GO:0006857	229	60	1.05246e-06	1.83765e-05	oligopeptide transport
GO:0008812	30	19	1.05797e-10	3.69455e-09	choline dehydrogenase activity
GO:0005938	30	17	1.10217e-08	2.89619e-07	cell cortex
GO:0003913	67	23	1.11565e-05	0.00015919	DNA photolyase activity
GO:0006468	8135	1347	1.12806e-08	2.93517e-07	protein phosphorylation
GO:0004872	1931	353	1.13273e-06	1.93183e-05	receptor activity
GO:0042732	11	8	1.13551e-06	1.93183e-05	D-xylose metabolic process
GO:0005886	1380	348	1.16931e-26	7.56917e-25	plasma membrane
GO:0047134	64	24	1.17885e-06	1.99279e-05	protein-disulfide reductase activity
GO:0016998	152	44	1.22492e-06	2.05755e-05	cell wall macromolecule catabolic process
GO:0000276	22	11	1.27738e-05	0.000181292	mitochondrial proton-transporting ATP synthase complex, coupling factor F(o)
GO:0006278	686	313	1.28941e-86	1.48787e-84	RNA-dependent DNA replication
GO:0004674	6499	1115	1.30628e-10	4.50244e-09	protein serine/threonine kinase activity
GO:0008186	7	6	1.30846e-06	2.14361e-05	RNA-dependent ATPase activity
GO:0016123	7	6	1.30846e-06	2.14361e-05	xanthophyll biosynthetic process
GO:0042632	7	6	1.30846e-06	2.14361e-05	cholesterol homeostasis
GO:0009607	111	39	1.31114e-08	3.37841e-07	response to biotic stimulus
GO:0004497	887	244	1.32958e-24	8.20628e-23	monooxygenase activity
GO:0007165	1851	418	1.32961e-21	7.82217e-20	signal transduction
GO:0006313	14	10	1.35133e-07	2.72709e-06	transposition, DNA-mediated
GO:0006958	14	10	1.35133e-07	2.72709e-06	complement activation, classical pathway
GO:0006811	860	230	1.35576e-21	7.82217e-20	ion transport
GO:0008201	19	12	1.35635e-07	2.72709e-06	heparin binding
GO:0005536	16	9	1.35912e-05	0.000189848	glucose binding
GO:0050821	16	9	1.35912e-05	0.000189848	protein stabilization
GO:0006915	2765	817	1.35992e-95	1.64056e-93	apoptotic process
GO:0004703	28	14	1.4051e-06	2.28782e-05	G-protein coupled receptor kinase activity
GO:0005773	282	76	1.43928e-08	3.67293e-07	vacuole
GO:0031224	911	277	1.45521e-35	1.33177e-33	intrinsic to membrane
GO:0016021	10747	1807	1.52155e-13	6.11848e-12	integral to membrane
GO:0003676	7237	1398	1.53255e-32	1.16211e-30	nucleic acid binding
GO:0016491	8223	1484	1.54021e-21	8.69727e-20	oxidoreductase activity
GO:0005507	393	101	1.57432e-09	4.80258e-08	copper ion binding
GO:0006955	17	12	1.58467e-08	4.00543e-07	immune response
GO:0045087	945	289	1.58525e-37	1.50259e-35	innate immune response
GO:0045261	79	34	1.61499e-10	5.4951e-09	proton-transporting ATP synthase complex, catalytic core F(1)
GO:0016020	12693	2180	1.63608e-20	8.68429e-19	membrane
GO:0000272	159	54	1.69787e-10	5.70397e-09	polysaccharide catabolic process
GO:0009626	223	61	1.71513e-07	3.40916e-06	plant-type hypersensitive response
GO:0001539	22	13	1.72128e-07	3.40916e-06	ciliary or flagellar motility
GO:0006810	4907	931	1.73636e-19	8.86211e-18	transport
GO:0030288	129	43	1.73859e-08	4.33069e-07	outer membrane-bounded periplasmic space
GO:0016772	8600	1416	1.74598e-08	4.33069e-07	transferase activity, transferring phosphorus-containing groups
GO:0004888	912	277	1.79586e-35	1.58874e-33	transmembrane signaling receptor activity
GO:0030599	182	67	1.82956e-14	7.83168e-13	pectinesterase activity
GO:0008559	182	47	1.83968e-05	0.000255628	xenobiotic-transporting ATPase activity
GO:0003834	8	7	1.88882e-07	3.71329e-06	beta-carotene 15,15'-monooxygenase activity
GO:0070330	133	37	1.93719e-05	0.000267777	aromatase activity
GO:0004970	95	31	1.97684e-06	3.17972e-05	ionotropic glutamate receptor activity
GO:0005234	95	31	1.97684e-06	3.17972e-05	extracellular-glutamate-gated ion channel activity
GO:0009055	1707	387	1.99891e-20	1.04021e-18	electron carrier activity
GO:0016023	71	38	2.01989e-15	9.40489e-14	cytoplasmic membrane-bounded vesicle
GO:0005216	398	118	2.09825e-15	9.60128e-14	ion channel activity
GO:0004713	395	101	2.11127e-09	6.36741e-08	protein tyrosine kinase activity
GO:0035556	250	60	2.11194e-05	0.000290366	intracellular signal transduction
GO:0019861	65	22	2.1225e-05	0.000290366	flagellum
GO:0015992	242	87	2.13939e-17	1.07131e-15	proton transport
GO:0045116	39	17	2.14067e-06	3.42249e-05	protein neddylation
GO:0009060	14	9	2.24684e-06	3.57073e-05	aerobic respiration
GO:0005529	1126	342	2.25382e-43	2.39266e-41	sugar binding
GO:0010466	65	27	2.2589e-08	5.47945e-07	negative regulation of peptidase activity
GO:0030414	65	27	2.2589e-08	5.47945e-07	peptidase inhibitor activity
GO:0019788	31	17	2.27106e-08	5.47945e-07	NEDD8 ligase activity
GO:0020037	1164	322	2.30718e-32	1.70091e-30	heme binding
GO:0045549	23	11	2.31861e-05	0.000313958	9-cis-epoxycarotenoid dioxygenase activity
GO:0051781	23	11	2.31861e-05	0.000313958	positive regulation of cell division
GO:0016705	910	248	2.33435e-24	1.40803e-22	oxidoreductase activity, acting on paired donors, with incorporation or reduction of molecular oxygen
GO:0042744	67	29	2.34836e-09	6.92504e-08	hydrogen peroxide catabolic process
GO:0030247	15	11	2.42993e-08	5.80994e-07	polysaccharide binding
GO:0005792	126	42	2.46482e-08	5.84074e-07	microsome
GO:0010044	82	33	2.46877e-09	7.20014e-08	response to aluminum ion
GO:0007596	17	11	2.48538e-07	4.81474e-06	blood coagulation
GO:0042803	149	40	2.48877e-05	0.000335289	protein homodimerization activity
GO:0016707	29	14	2.52028e-06	3.9774e-05	gibberellin 3-beta-dioxygenase activity
GO:0016298	43	18	2.53271e-06	3.9774e-05	lipase activity
GO:0005615	208	60	2.62655e-08	6.1689e-07	extracellular space
GO:0004857	163	62	2.63549e-14	1.11025e-12	enzyme inhibitor activity
GO:0016747	475	105	2.66448e-06	4.15972e-05	transferase activity, transferring acyl groups other than amino-acyl groups
GO:0000050	9	8	2.72645e-08	6.29218e-07	urea cycle
GO:0030212	9	8	2.72645e-08	6.29218e-07	hyaluronan metabolic process
GO:0005834	14	8	2.72829e-05	0.000365701	heterotrimeric G-protein complex
GO:0005829	200	50	2.7711e-05	0.000369572	cytosol
GO:0046274	83	39	2.78753e-13	1.08796e-11	lignin catabolic process
GO:0071482	17	9	2.87107e-05	0.00037536	cellular response to light stimulus
GO:0043086	409	120	2.90507e-15	1.30679e-13	negative regulation of catalytic activity
GO:0022627	18	13	2.9306e-09	8.45413e-08	cytosolic small ribosomal subunit
GO:0033178	49	21	2.94549e-07	5.66473e-06	proton-transporting two-sector ATPase complex, catalytic domain
GO:0045735	147	42	2.94707e-06	4.57399e-05	nutrient reservoir activity
GO:0005578	68	26	3.0275e-07	5.78057e-06	proteinaceous extracellular matrix
GO:0008762	226	73	3.03167e-12	1.13325e-10	UDP-N-acetylmuramate dehydrogenase activity
GO:0008061	75	24	3.06394e-05	0.000394743	chitin binding
GO:0008271	75	24	3.06394e-05	0.000394743	secondary active sulfate transmembrane transporter activity
GO:0008272	75	24	3.06394e-05	0.000394743	sulfate transport
GO:0016469	42	19	3.10744e-07	5.89082e-06	proton-transporting two-sector ATPase complex
GO:0055114	8664	1597	3.14279e-27	2.19499e-25	oxidation-reduction process
GO:0006952	3225	937	3.18908e-105	4.03039e-103	defense response
GO:0019863	58	20	3.21906e-05	0.000412724	IgE binding
GO:0003964	856	421	3.24916e-130	4.31164e-128	RNA-directed DNA polymerase activity
GO:0004519	630	171	3.28409e-17	1.61407e-15	endonuclease activity
GO:0004096	20	11	3.30363e-06	5.09757e-05	catalase activity
GO:0004803	13	10	3.33612e-08	7.37838e-07	transposase activity
GO:0006953	13	10	3.33612e-08	7.37838e-07	acute-phase response
GO:0006956	13	10	3.33612e-08	7.37838e-07	complement activation
GO:0019953	13	10	3.33612e-08	7.37838e-07	sexual reproduction
GO:0010951	40	17	3.36579e-06	5.16347e-05	negative regulation of endopeptidase activity
GO:0006754	670	134	3.40231e-05	0.000434122	ATP biosynthetic process
GO:0004813	21	15	3.48914e-10	1.12929e-08	alanine-tRNA ligase activity
GO:0006419	21	15	3.48914e-10	1.12929e-08	alanyl-tRNA aminoacylation
GO:0018169	26	17	3.57365e-10	1.14271e-08	ribosomal S6-glutamic acid ligase activity
GO:0009905	9	6	3.59682e-05	0.00045457	ent-copalyl diphosphate synthase activity
GO:0030168	9	6	3.59682e-05	0.00045457	platelet activation
GO:0050660	712	178	3.60404e-14	1.49455e-12	flavin adenine dinucleotide binding
GO:0006073	82	48	3.68809e-21	1.99759e-19	cellular glucan metabolic process
GO:0016762	82	48	3.68809e-21	1.99759e-19	xyloglucan:xyloglucosyl transferase activity
GO:0031419	11	9	3.76085e-08	8.24901e-07	cobalamin binding
GO:0042626	419	108	3.86261e-10	1.2204e-08	ATPase activity, coupled to transmembrane movement of substances
GO:0008131	31	13	3.93285e-05	0.000491265	primary amine oxidase activity
GO:0004568	76	24	3.94271e-05	0.000491265	chitinase activity
GO:0006032	76	24	3.94271e-05	0.000491265	chitin catabolic process
GO:0016719	43	24	4.00415e-11	1.41694e-09	carotene 7,8-desaturase activity
GO:0009986	63	21	4.01997e-05	0.000498551	cell surface
GO:0005576	1388	389	4.02377e-40	3.95522e-38	extracellular region
GO:0008360	18	15	4.06138e-12	1.49707e-10	regulation of cell shape
GO:0046961	90	33	4.07412e-08	8.86289e-07	proton-transporting ATPase activity, rotational mechanism
GO:0009688	35	18	4.13083e-08	8.91319e-07	abscisic acid biosynthetic process
GO:0031012	26	16	4.29925e-09	1.20239e-07	extracellular matrix
GO:0009190	16	12	4.30396e-09	1.20239e-07	cyclic nucleotide biosynthetic process
GO:0016849	16	12	4.30396e-09	1.20239e-07	phosphorus-oxygen lyase activity
GO:0004642	15	10	4.39927e-07	8.2223e-06	phosphoribosylformylglycinamidine synthase activity
GO:0042128	15	10	4.39927e-07	8.2223e-06	nitrate assimilation
GO:0046593	26	15	4.40407e-08	9.42612e-07	mandelonitrile lyase activity
GO:0016829	1559	280	4.67885e-05	0.000577566	lyase activity
GO:0048046	369	132	4.68369e-25	2.95965e-23	apoplast
GO:0006855	305	69	4.72983e-05	0.000578478	drug transmembrane transport
GO:0015238	305	69	4.72983e-05	0.000578478	drug transmembrane transporter activity
GO:0070469	158	41	4.84107e-05	0.000589367	respiratory chain
GO:0005537	21	10	4.88432e-05	0.000591917	mannose binding
GO:0015696	18	12	4.94284e-08	1.04946e-06	ammonium transport
GO:0048544	639	211	5.00939e-33	3.91027e-31	recognition of pollen
GO:0016161	90	31	5.04371e-07	9.3375e-06	beta-amylase activity
GO:0005524	19025	3284	5.09248e-34	4.22357e-32	ATP binding
GO:0008519	54	22	5.1015e-07	9.3375e-06	ammonium transmembrane transporter activity
GO:0072488	54	22	5.1015e-07	9.3375e-06	ammonium transmembrane transport
GO:0004553	1377	250	5.47867e-05	0.000644313	hydrolase activity, hydrolyzing O-glycosyl compounds
GO:0006200	952	282	5.49037e-34	4.41559e-32	ATP catabolic process
GO:0005618	472	194	5.49221e-46	6.07347e-44	cell wall
GO:0001932	7	5	5.55945e-05	0.000644313	regulation of protein phosphorylation
GO:0003955	7	5	5.55945e-05	0.000644313	NAD(P)H dehydrogenase (quinone) activity
GO:0005952	7	5	5.55945e-05	0.000644313	cAMP-dependent protein kinase complex
GO:0008603	7	5	5.55945e-05	0.000644313	cAMP-dependent protein kinase regulator activity
GO:0015232	7	5	5.55945e-05	0.000644313	heme transporter activity
GO:0015886	7	5	5.55945e-05	0.000644313	heme transport
GO:0047006	7	5	5.55945e-05	0.000644313	17-alpha,20-alpha-dihydroxypregn-4-en-3-one dehydrogenase activity
GO:0009703	15	9	5.86068e-06	8.88814e-05	nitrate reductase (NADH) activity
GO:0047213	196	54	5.94364e-07	1.08044e-05	anthocyanidin 3-O-glucosyltransferase activity
GO:0003677	11411	2065	6.05918e-31	4.34624e-29	DNA binding
GO:0046034	56	19	6.16925e-05	0.000691353	ATP metabolic process
GO:0002474	5	4	6.27792e-05	0.000691353	antigen processing and presentation of peptide antigen via MHC class I
GO:0006935	5	4	6.27792e-05	0.000691353	chemotaxis
GO:0008106	5	4	6.27792e-05	0.000691353	alcohol dehydrogenase (NADP+) activity
GO:0009295	5	4	6.27792e-05	0.000691353	nucleoid
GO:0009908	5	4	6.27792e-05	0.000691353	flower development
GO:0032575	5	4	6.27792e-05	0.000691353	ATP-dependent 5'-3' RNA helicase activity
GO:0042612	5	4	6.27792e-05	0.000691353	MHC class I protein complex
GO:0043064	5	4	6.27792e-05	0.000691353	flagellum organization
GO:0043141	5	4	6.27792e-05	0.000691353	ATP-dependent 5'-3' DNA helicase activity
GO:0043621	5	4	6.27792e-05	0.000691353	protein self-association
GO:0031410	178	55	6.28157e-09	1.71869e-07	cytoplasmic vesicle
GO:0016712	10	7	6.46022e-06	9.74172e-05	oxidoreductase activity, acting on paired donors, with incorporation or reduction of molecular oxygen, reduced flavin or flavoprotein as one donor, and incorporation of one atom of oxygen
GO:0006066	41	22	6.4632e-10	2.01804e-08	alcohol metabolic process
GO:0004022	52	18	6.53565e-05	0.000716761	alcohol dehydrogenase (NAD) activity
GO:0005506	1563	384	6.6556e-27	4.52922e-25	iron ion binding
GO:0004867	49	30	6.67681e-15	2.95337e-13	serine-type endopeptidase inhibitor activity
GO:0015440	18	10	6.7176e-06	9.96006e-05	peptide-transporting ATPase activity
GO:0031965	44	16	6.95053e-05	0.000759124	nuclear membrane
GO:0004523	118	54	7.02201e-17	3.38844e-15	ribonuclease H activity
GO:0016614	320	102	7.29584e-16	3.45771e-14	oxidoreductase activity, acting on CH-OH group of donors
GO:0006957	13	9	7.38479e-07	1.33328e-05	complement activation, alternative pathway
GO:0005215	1334	262	7.53061e-08	1.58621e-06	transporter activity
GO:0016779	1347	244	7.66218e-05	0.00083342	nucleotidyltransferase activity
GO:0009044	37	17	8.11462e-07	1.45515e-05	xylan 1,4-beta-xylosidase activity
GO:0030976	57	19	8.21977e-05	0.0008868	thiamine pyrophosphate binding
GO:0004190	588	218	8.26671e-43	8.4384e-41	aspartic-type endopeptidase activity
GO:0003674	192	50	8.30935e-06	0.000122517	molecular_function
GO:0045490	16	11	8.42853e-08	1.76136e-06	pectin catabolic process
GO:0017111	2467	551	8.43108e-27	5.59402e-25	nucleoside-triphosphatase activity
GO:0004737	22	10	8.49126e-05	0.000912381	pyruvate decarboxylase activity
GO:0055085	3310	575	8.49791e-07	1.51365e-05	transmembrane transport
GO:0009820	203	55	8.60258e-07	1.52208e-05	alkaloid metabolic process
GO:0006869	172	43	8.69441e-05	0.000930442	lipid transport
GO:0005887	53	28	8.89635e-12	3.21498e-10	integral to plasma membrane
GO:0046933	113	45	8.96416e-12	3.21498e-10	hydrogen ion transporting ATP synthase activity, rotational mechanism
GO:0048038	162	41	8.97791e-05	0.000956922	quinone binding
GO:0015986	120	50	9.05677e-14	3.69795e-12	ATP synthesis coupled proton transport
GO:0007160	6	5	9.0636e-06	0.0001312	cell-matrix adhesion
GO:0030198	6	5	9.0636e-06	0.0001312	extracellular matrix organization
GO:0050731	6	5	9.0636e-06	0.0001312	positive regulation of peptidyl-tyrosine phosphorylation
GO:0045263	33	13	9.13228e-05	0.000969483	proton-transporting ATP synthase complex, coupling factor F(o)
GO:0004325	8	6	9.14547e-06	0.0001312	ferrochelatase activity
GO:0034366	8	6	9.14547e-06	0.0001312	spherical high-density lipoprotein particle
GO:0015074	944	598	9.33305e-264	1.30368e-261	DNA integration
GO:0005315	27	15	9.35055e-08	1.92375e-06	inorganic phosphate transmembrane transporter activity
GO:0006817	27	15	9.35055e-08	1.92375e-06	phosphate ion transport
GO:0007047	654	139	9.37313e-07	1.64744e-05	cellular cell wall organization
GO:0042545	131	44	9.39699e-09	2.51915e-07	cell wall modification
GO:0016711	45	16	9.67272e-05	0.00101871	flavonoid 3'-monooxygenase activity
GO:0004672	8130	1347	9.79394e-09	2.59931e-07	protein kinase activity

## Sheet: 58h_vs_48h
GO	All_transcripts_with_GO_annotation(98844)	DETs_with_GO_annotation(13836)	Pvalue	Qvalue	GO_term
GO:0004466	5	5	0	0	long-chain-acyl-CoA dehydrogenase activity
GO:0005503	5	5	0	0	all-trans retinal binding
GO:0006928	6	6	0	0	cellular component movement
GO:0006935	6	6	0	0	chemotaxis
GO:0007602	5	5	0	0	phototransduction
GO:0008676	4	4	0	0	3-deoxy-8-phosphooctulonate synthase activity
GO:0009897	4	4	0	0	external side of plasma membrane
GO:0030178	5	5	0	0	negative regulation of Wnt receptor signaling pathway
GO:0030573	5	5	0	0	bile acid catabolic process
GO:0030686	4	4	0	0	90S preribosome
GO:0031419	11	11	0	0	cobalamin binding
GO:0032880	4	4	0	0	regulation of protein localization
GO:0042438	4	4	0	0	melanin biosynthetic process
GO:0043064	5	5	0	0	flagellum organization
GO:0051005	4	4	0	0	negative regulation of lipoprotein lipase activity
GO:0051302	4	4	0	0	regulation of cell division
GO:2000114	4	4	0	0	regulation of establishment of cell polarity
GO:2000543	4	4	0	0	positive regulation of gastrulation
GO:0004365	31	12	0.000135454	0.00142949	glyceraldehyde-3-phosphate dehydrogenase (NAD+) (phosphorylating) activity
GO:0004351	20	9	0.000137684	0.001436	glutamate decarboxylase activity
GO:0005044	8	5	0.000163046	0.00167436	scavenger receptor activity
GO:0005542	8	5	0.000163046	0.00167436	folic acid binding
GO:0019028	8	5	0.000163046	0.00167436	viral capsid
GO:0050821	17	8	0.000171572	0.00175516	protein stabilization
GO:0015662	570	110	0.000184518	0.00188039	ATPase activity, coupled to transmembrane movement of ions, phosphorylative mechanism
GO:0004022	53	17	0.000197088	0.00200086	alcohol dehydrogenase (NAD) activity
GO:0009821	36	13	0.000197912	0.00200161	alkaloid biosynthetic process
GO:0009703	14	7	0.000199944	0.00200696	nitrate reductase (NADH) activity
GO:0004604	11	6	0.000206212	0.00202422	phosphoadenylyl-sulfate reductase (thioredoxin) activity
GO:0016324	11	6	0.000206212	0.00202422	apical plasma membrane
GO:0019379	11	6	0.000206212	0.00202422	sulfate assimilation, phosphoadenylyl sulfate reduction by phosphoadenylyl-sulfate reductase (thioredoxin)
GO:0019419	11	6	0.000206212	0.00202422	sulfate reduction
GO:0042732	11	6	0.000206212	0.00202422	D-xylose metabolic process
GO:0031966	81	23	0.000212071	0.0020741	mitochondrial membrane
GO:0006006	86	24	0.000220291	0.00214663	glucose metabolic process
GO:0000276	21	9	0.000229865	0.00223178	mitochondrial proton-transporting ATP synthase complex, coupling factor F(o)
GO:0008324	117	30	0.000270174	0.00261364	cation transmembrane transporter activity
GO:0001523	6	4	0.000284665	0.00264828	retinoid metabolic process
GO:0003955	6	4	0.000284665	0.00264828	NAD(P)H dehydrogenase (quinone) activity
GO:0004587	6	4	0.000284665	0.00264828	ornithine-oxo-acid transaminase activity
GO:0005178	6	4	0.000284665	0.00264828	integrin binding
GO:0005997	6	4	0.000284665	0.00264828	xylulose metabolic process
GO:0008106	6	4	0.000284665	0.00264828	alcohol dehydrogenase (NADP+) activity
GO:0010468	6	4	0.000284665	0.00264828	regulation of gene expression
GO:0030198	6	4	0.000284665	0.00264828	extracellular matrix organization
GO:0050038	6	4	0.000284665	0.00264828	L-xylulose reductase (NADP+) activity
GO:0050731	6	4	0.000284665	0.00264828	positive regulation of peptidyl-tyrosine phosphorylation
GO:0016844	33	12	0.000286388	0.00265506	strictosidine synthase activity
GO:0016779	1337	231	0.000308107	0.00284652	nucleotidyltransferase activity
GO:0006094	46	15	0.000322541	0.0029696	gluconeogenesis
GO:0070330	134	33	0.000341342	0.0031319	aromatase activity
GO:0019843	382	77	0.000362022	0.00319216	rRNA binding
GO:0008171	74	21	0.000362347	0.00319216	O-methyltransferase activity
GO:0008203	15	7	0.000375765	0.00319216	cholesterol metabolic process
GO:0001937	4	3	0.000383777	0.00319216	negative regulation of endothelial cell proliferation
GO:0004360	4	3	0.000383777	0.00319216	glutamine-fructose-6-phosphate transaminase (isomerizing) activity
GO:0004411	4	3	0.000383777	0.00319216	homogentisate 1,2-dioxygenase activity
GO:0004760	4	3	0.000383777	0.00319216	serine-pyruvate transaminase activity
GO:0005753	4	3	0.000383777	0.00319216	mitochondrial proton-transporting ATP synthase complex
GO:0006570	4	3	0.000383777	0.00319216	tyrosine metabolic process
GO:0008940	4	3	0.000383777	0.00319216	nitrate reductase activity
GO:0009296	4	3	0.000383777	0.00319216	flagellum assembly
GO:0009650	4	3	0.000383777	0.00319216	UV protection
GO:0016684	4	3	0.000383777	0.00319216	oxidoreductase activity, acting on peroxide as acceptor
GO:0032088	4	3	0.000383777	0.00319216	negative regulation of NF-kappaB transcription factor activity
GO:0032526	4	3	0.000383777	0.00319216	response to retinoic acid
GO:0033344	4	3	0.000383777	0.00319216	cholesterol efflux
GO:0033700	4	3	0.000383777	0.00319216	phospholipid efflux
GO:0042288	4	3	0.000383777	0.00319216	MHC class I protein binding
GO:0042572	4	3	0.000383777	0.00319216	retinol metabolic process
GO:0046653	4	3	0.000383777	0.00319216	tetrahydrofolate metabolic process
GO:0046724	4	3	0.000383777	0.00319216	oxalic acid secretion
GO:0050996	4	3	0.000383777	0.00319216	positive regulation of lipid catabolic process
GO:0070328	4	3	0.000383777	0.00319216	triglyceride homeostasis
GO:0005102	34	12	0.000404537	0.00333369	receptor binding
GO:0008756	34	12	0.000404537	0.00333369	o-succinylbenzoate-CoA ligase activity
GO:0004801	9	5	0.000430809	0.00347638	sedoheptulose-7-phosphate:D-glyceraldehyde-3-phosphate glyceronetransferase activity
GO:0030168	9	5	0.000430809	0.00347638	platelet activation
GO:0042632	9	5	0.000430809	0.00347638	cholesterol homeostasis
GO:0046898	9	5	0.000430809	0.00347638	response to cycloheximide
GO:0010038	12	6	0.000434873	0.00347638	response to metal ion
GO:0016756	12	6	0.000434873	0.00347638	glutathione gamma-glutamylcysteinyltransferase activity
GO:0043167	12	6	0.000434873	0.00347638	ion binding
GO:0046570	12	6	0.000434873	0.00347638	methylthioribulose 1-phosphate dehydratase activity
GO:0046938	12	6	0.000434873	0.00347638	phytochelatin biosynthetic process
GO:0071267	12	6	0.000434873	0.00347638	L-methionine salvage
GO:0009815	19	8	0.000500043	0.00398542	1-aminocyclopropane-1-carboxylate oxidase activity
GO:0009103	23	9	0.000570565	0.0045205	lipopolysaccharide biosynthetic process
GO:0051781	23	9	0.000570565	0.0045205	positive regulation of cell division
GO:0005759	209	46	0.000604193	0.00477276	mitochondrial matrix
GO:0009409	67	19	0.000620802	0.0048895	response to cold
GO:0016174	53	16	0.000626874	0.00489921	NAD(P)H oxidase activity
GO:0007155	44	14	0.000627539	0.00489921	cell adhesion
GO:0016298	44	14	0.000627539	0.00489921	lipase activity
GO:0046872	11985	1792	0.000681024	0.00528586	metal ion binding
GO:0006826	49	15	0.000719889	0.00555521	iron ion transport
GO:0008199	49	15	0.000719889	0.00555521	ferric iron binding
GO:0008271	73	20	0.000788758	0.00605168	secondary active sulfate transmembrane transporter activity
GO:0008272	73	20	0.000788758	0.00605168	sulfate transport
GO:0009881	20	8	0.000796518	0.0060763	photoreceptor activity
GO:0050896	20	8	0.000796518	0.0060763	response to stimulus
GO:0004013	13	6	0.000828203	0.00628211	adenosylhomocysteinase activity
GO:0042132	24	9	0.000855925	0.00645664	fructose 1,6-bisphosphate 1-phosphatase activity
GO:0004703	28	10	0.000858467	0.00645664	G-protein coupled receptor kinase activity
GO:0050551	28	10	0.000858467	0.00645664	myrcene synthase activity
GO:0000305	7	4	0.00088058	0.00651288	response to oxygen radical
GO:0004459	7	4	0.00088058	0.00651288	L-lactate dehydrogenase activity
GO:0006428	7	4	0.00088058	0.00651288	isoleucyl-tRNA aminoacylation
GO:0009279	7	4	0.00088058	0.00651288	cell outer membrane
GO:0030212	7	4	0.00088058	0.00651288	hyaluronan metabolic process
GO:0051092	10	5	0.000948971	0.00699932	positive regulation of NF-kappaB transcription factor activity
GO:0051538	46	14	0.0010615	0.00780774	3 iron, 4 sulfur cluster binding
GO:0009767	33	11	0.00113089	0.00829528	photosynthetic electron transport chain
GO:0005743	699	126	0.00120587	0.00881818	mitochondrial inner membrane
GO:0004568	76	20	0.00139044	0.0100067	chitinase activity
GO:0006032	76	20	0.00139044	0.0100067	chitin catabolic process
GO:0008061	76	20	0.00139044	0.0100067	chitin binding
GO:0003885	14	6	0.00145646	0.0103977	D-arabinono-1,4-lactone oxidase activity
GO:0004614	14	6	0.00145646	0.0103977	phosphoglucomutase activity
GO:0006879	52	15	0.00147448	0.0104983	cellular iron ion homeostasis
GO:0042214	43	13	0.00156814	0.0111355	terpene metabolic process
GO:0006869	173	38	0.00158773	0.0112447	lipid transport
GO:0042803	151	34	0.00162206	0.0114574	protein homodimerization activity
GO:0000302	5	3	0.00170406	0.0116067	response to reactive oxygen species
GO:0001540	5	3	0.00170406	0.0116067	beta-amyloid binding
GO:0002474	5	3	0.00170406	0.0116067	antigen processing and presentation of peptide antigen via MHC class I
GO:0004056	5	3	0.00170406	0.0116067	argininosuccinate lyase activity
GO:0004476	5	3	0.00170406	0.0116067	mannose-6-phosphate isomerase activity
GO:0009295	5	3	0.00170406	0.0116067	nucleoid
GO:0030141	5	3	0.00170406	0.0116067	secretory granule
GO:0042450	5	3	0.00170406	0.0116067	arginine biosynthetic process via ornithine
GO:0042612	5	3	0.00170406	0.0116067	MHC class I protein complex
GO:0050403	5	3	0.00170406	0.0116067	trans-zeatin O-beta-D-glucosyltransferase activity
GO:0051787	5	3	0.00170406	0.0116067	misfolded protein binding
GO:0015288	18	7	0.00172673	0.0116718	porin activity
GO:0046930	18	7	0.00172673	0.0116718	pore complex
GO:0015297	427	81	0.00174952	0.011796	antiporter activity
GO:0008137	191	41	0.00179313	0.0120596	NADH dehydrogenase (ubiquinone) activity
GO:0004611	22	8	0.00181197	0.0120949	phosphoenolpyruvate carboxykinase activity
GO:0005795	22	8	0.00181197	0.0120949	Golgi stack
GO:0017076	22	8	0.00181197	0.0120949	purine nucleotide binding
GO:0004474	11	5	0.00184028	0.0121671	malate synthase activity
GO:0008107	63	17	0.00197181	0.0129673	galactoside 2-alpha-L-fucosyltransferase activity
GO:0042546	63	17	0.00197181	0.0129673	cell wall biogenesis
GO:0016831	164	36	0.00202569	0.013289	carboxy-lyase activity
GO:0003865	8	4	0.00207647	0.0133917	3-oxo-5-alpha-steroid 4-dehydrogenase activity
GO:0005577	8	4	0.00207647	0.0133917	fibrinogen complex
GO:0006641	8	4	0.00207647	0.0133917	triglyceride metabolic process
GO:0034366	8	4	0.00207647	0.0133917	spherical high-density lipoprotein particle
GO:0035605	8	4	0.00207647	0.0133917	peptidyl-cysteine S-nitrosylase activity
GO:0035606	8	4	0.00207647	0.0133917	peptidyl-cysteine S-trans-nitrosylation
GO:0051402	8	4	0.00207647	0.0133917	neuron apoptosis
GO:0006461	31	10	0.0022642	0.0145673	protein complex assembly
GO:0008233	1984	321	0.00246546	0.0158187	peptidase activity
GO:0015671	27	9	0.00247056	0.0158187	oxygen transport
GO:0005537	23	8	0.00261002	0.0165529	mannose binding
GO:0016040	23	8	0.00261002	0.0165529	glutamate synthase (NADH) activity
GO:0016871	23	8	0.00261002	0.0165529	cycloartenol synthase activity
GO:0045181	23	8	0.00261002	0.0165529	glutamate synthase activity, NADH or NADPH as acceptor
GO:0050221	19	7	0.00261887	0.0165696	prostaglandin-E2 9-reductase activity
GO:0046029	36	11	0.00266267	0.0168069	mannitol dehydrogenase activity
GO:0009986	65	17	0.00287877	0.0180855	cell surface
GO:0070402	65	17	0.00287877	0.0180855	NADPH binding
GO:0004869	32	10	0.0030187	0.0187877	cysteine-type endopeptidase inhibitor activity
GO:0008535	32	10	0.0030187	0.0187877	respiratory chain complex IV assembly
GO:0042597	32	10	0.0030187	0.0187877	periplasmic space
GO:0016702	448	83	0.00308865	0.0191784	oxidoreductase activity, acting on single donors with incorporation of molecular oxygen, incorporation of two atoms of oxygen
GO:0003995	46	13	0.00319108	0.0197226	acyl-CoA dehydrogenase activity
GO:0007059	46	13	0.00319108	0.0197226	chromosome segregation
GO:0003861	12	5	0.00324569	0.0198719	3-isopropylmalate dehydratase activity
GO:0030795	12	5	0.00324569	0.0198719	jasmonate O-methyltransferase activity
GO:0042274	12	5	0.00324569	0.0198719	ribosomal small subunit biogenesis
GO:0006073	81	20	0.00325244	0.0198719	cellular glucan metabolic process
GO:0016762	81	20	0.00325244	0.0198719	xyloglucan:xyloglucosyl transferase activity
GO:0016651	56	15	0.00342365	0.0208702	oxidoreductase activity, acting on NADH or NADPH
GO:0007047	644	114	0.00352219	0.021422	cellular cell wall organization
GO:0031176	16	6	0.00375756	0.0226984	endo-1,4-beta-xylanase activity
GO:0047274	16	6	0.00375756	0.0226984	galactinol-sucrose galactosyltransferase activity
GO:0009693	82	20	0.00380525	0.0229346	ethylene biosynthetic process
GO:0008878	20	7	0.00383378	0.0230545	glucose-1-phosphate adenylyltransferase activity
GO:0016706	409	76	0.00399345	0.0239607	oxidoreductase activity, acting on paired donors, with incorporation or reduction of molecular oxygen, 2-oxoglutarate as one donor, and incorporation of one atom each of oxygen into both donors
GO:0015078	93	22	0.00407167	0.0243752	hydrogen ion transmembrane transporter activity
GO:0030060	52	14	0.00409443	0.0244567	L-malate dehydrogenase activity
GO:0004455	9	4	0.00413355	0.0245257	ketol-acid reductoisomerase activity
GO:0004822	9	4	0.00413355	0.0245257	isoleucine-tRNA ligase activity
GO:0042318	9	4	0.00413355	0.0245257	penicillin biosynthetic process
GO:0016829	1566	255	0.00444423	0.0261409	lyase activity
GO:0004152	6	3	0.00454284	0.0261409	dihydroorotate dehydrogenase activity
GO:0004158	6	3	0.00454284	0.0261409	dihydroorotate oxidase activity
GO:0004776	6	3	0.00454284	0.0261409	succinate-CoA ligase (GDP-forming) activity
GO:0008734	6	3	0.00454284	0.0261409	L-aspartate oxidase activity
GO:0009615	6	3	0.00454284	0.0261409	response to virus
GO:0009772	6	3	0.00454284	0.0261409	photosynthetic electron transport in photosystem II
GO:0016633	6	3	0.00454284	0.0261409	galactonolactone dehydrogenase activity
GO:0016743	6	3	0.00454284	0.0261409	carboxyl- or carbamoyltransferase activity
GO:0016899	6	3	0.00454284	0.0261409	oxidoreductase activity, acting on the CH-OH group of donors, oxygen as acceptor
GO:0030076	6	3	0.00454284	0.0261409	light-harvesting complex
GO:0045156	6	3	0.00454284	0.0261409	electron transporter, transferring electrons within the cyclic electron transport pathway of photosynthesis activity
GO:0046949	6	3	0.00454284	0.0261409	fatty-acyl-CoA biosynthetic process
GO:0004032	25	8	0.00502028	0.0287642	alditol:NADP+ 1-oxidoreductase activity
GO:0005385	13	5	0.00531782	0.0303389	zinc ion transmembrane transporter activity
GO:0071577	13	5	0.00531782	0.0303389	zinc ion transmembrane transport
GO:0022857	371	69	0.00550621	0.0313466	transmembrane transporter activity
GO:0015930	39	11	0.0055625	0.0315442	glutamate synthase activity
GO:0008202	74	18	0.00556453	0.0315442	steroid metabolic process
GO:0004823	30	9	0.00591705	0.0333302	leucine-tRNA ligase activity
GO:0006429	30	9	0.00591705	0.0333302	leucyl-tRNA aminoacylation
GO:0016615	54	14	0.00602365	0.0338592	malate dehydrogenase activity
GO:0003774	135	29	0.00634424	0.0355864	motor activity
GO:0048038	158	33	0.00650653	0.0364202	quinone binding
GO:0032549	35	10	0.00654667	0.0364919	ribonucleoside binding
GO:0050832	35	10	0.00654667	0.0364919	defense response to fungus
GO:0016758	811	138	0.00658303	0.0366181	transferase activity, transferring hexosyl groups
GO:0016638	40	11	0.0069515	0.0385072	oxidoreductase activity, acting on the CH-NH2 group of donors
GO:0003746	229	45	0.00699075	0.0386445	translation elongation factor activity
GO:0031965	45	12	0.00717543	0.0395834	nuclear membrane
GO:0003727	10	4	0.00731813	0.0399579	single-stranded RNA binding
GO:0004087	10	4	0.00731813	0.0399579	carbamoyl-phosphate synthase (ammonia) activity
GO:0004853	10	4	0.00731813	0.0399579	uroporphyrinogen decarboxylase activity
GO:0005093	10	4	0.00731813	0.0399579	Rab GDP-dissociation inhibitor activity
GO:0008083	10	4	0.00731813	0.0399579	growth factor activity
GO:0008686	18	6	0.00810221	0.0441488	3,4-dihydroxy-2-butanone-4-phosphate synthase activity
GO:0008360	14	5	0.00821385	0.0446659	regulation of cell shape
GO:0008559	178	36	0.0083567	0.0453504	xenobiotic-transporting ATPase activity
GO:0044267	190	38	0.00856243	0.0463726	cellular protein metabolic process
GO:0004322	41	11	0.0085993	0.0463841	ferroxidase activity
GO:0010951	41	11	0.0085993	0.0463841	negative regulation of endopeptidase activity
GO:0004709	650	112	0.00864671	0.0465458	MAP kinase kinase kinase activity
GO:0006865	51	13	0.00874046	0.0469558	amino acid transport
GO:0004329	7	3	0.00942586	0.0480967	formate-tetrahydrofolate ligase activity
GO:0005901	7	3	0.00942586	0.0480967	caveola
GO:0009306	7	3	0.00942586	0.0480967	protein secretion
GO:0009539	7	3	0.00942586	0.0480967	photosystem II reaction center
GO:0032934	7	3	0.00942586	0.0480967	sterol binding
GO:0042157	7	3	0.00942586	0.0480967	lipoprotein metabolic process
GO:0046487	7	3	0.00942586	0.0480967	glyoxylate metabolic process
GO:0047215	7	3	0.00942586	0.0480967	indole-3-acetate beta-glucosyltransferase activity
GO:0015977	32	9	0.00976459	0.0480967	carbon fixation
GO:0001525	4	2	0.00981748	0.0480967	angiogenesis
GO:0002682	4	2	0.00981748	0.0480967	regulation of immune system process
GO:0003856	4	2	0.00981748	0.0480967	3-dehydroquinate synthase activity
GO:0004109	4	2	0.00981748	0.0480967	coproporphyrinogen oxidase activity
GO:0004333	4	2	0.00981748	0.0480967	fumarate hydratase activity
GO:0004838	4	2	0.00981748	0.0480967	L-tyrosine:2-oxoglutarate aminotransferase activity
GO:0006656	4	2	0.00981748	0.0480967	phosphatidylcholine biosynthetic process
GO:0006890	4	2	0.00981748	0.0480967	retrograde vesicle-mediated transport, Golgi to ER
GO:0008935	4	2	0.00981748	0.0480967	1,4-dihydroxy-2-naphthoyl-CoA synthase activity
GO:0009608	4	2	0.00981748	0.0480967	response to symbiont
GO:0009908	4	2	0.00981748	0.0480967	flower development
GO:0009931	4	2	0.00981748	0.0480967	calcium-dependent protein serine/threonine kinase activity
GO:0010309	4	2	0.00981748	0.0480967	acireductone dioxygenase [iron(II)-requiring] activity
GO:0010811	4	2	0.00981748	0.0480967	positive regulation of cell-substrate adhesion
GO:0014911	4	2	0.00981748	0.0480967	positive regulation of smooth muscle cell migration
GO:0016428	4	2	0.00981748	0.0480967	tRNA (cytosine-5-)-methyltransferase activity
GO:0016539	4	2	0.00981748	0.0480967	intein-mediated protein splicing
GO:0017144	4	2	0.00981748	0.0480967	drug metabolic process
GO:0030272	4	2	0.00981748	0.0480967	5-formyltetrahydrofolate cyclo-ligase activity
GO:0032092	4	2	0.00981748	0.0480967	positive regulation of protein binding
GO:0032436	4	2	0.00981748	0.0480967	positive regulation of proteasomal ubiquitin-dependent protein catabolic process
GO:0032463	4	2	0.00981748	0.0480967	negative regulation of protein homooligomerization
GO:0032770	4	2	0.00981748	0.0480967	positive regulation of monooxygenase activity
GO:0033627	4	2	0.00981748	0.0480967	cell adhesion mediated by integrin
GO:0042583	4	2	0.00981748	0.0480967	chromaffin granule
GO:0043691	4	2	0.00981748	0.0480967	reverse cholesterol transport
GO:0044255	4	2	0.00981748	0.0480967	cellular lipid metabolic process
GO:0050840	4	2	0.00981748	0.0480967	extracellular matrix binding
GO:0051788	4	2	0.00981748	0.0480967	response to misfolded protein
GO:0055037	4	2	0.00981748	0.0480967	recycling endosome
GO:0055072	4	2	0.00981748	0.0480967	iron ion homeostasis
GO:0061077	4	2	0.00981748	0.0480967	chaperone-mediated protein folding
GO:0061302	4	2	0.00981748	0.0480967	smooth muscle cell-matrix adhesion
GO:0090346	4	2	0.00981748	0.0480967	cellular organofluorine metabolic process
GO:2000060	4	2	0.00981748	0.0480967	positive regulation of protein ubiquitination involved in ubiquitin-dependent protein catabolic process
GO:0005625	23	7	0.0101314	0.0494529	soluble fraction
GO:0006954	23	7	0.0101314	0.0494529	inflammatory response
GO:0042277	37	10	0.0102908	0.0501395	peptide binding
GO:0019863	52	13	0.0104521	0.0508329	IgE binding
GO:0004090	19	6	0.0113008	0.0548604	carbonyl reductase (NADPH) activity
GO:0009734	592	102	0.0114071	0.0552758	auxin mediated signaling pathway
GO:0006537	63	15	0.0115975	0.0560966	glutamate biosynthetic process
GO:0030658	11	4	0.011883	0.0571669	transport vesicle membrane
GO:0030672	11	4	0.011883	0.0571669	synaptic vesicle membrane
GO:0046577	11	4	0.011883	0.0571669	long-chain-alcohol oxidase activity
GO:0006207	15	5	0.0120884	0.0576356	'de novo' pyrimidine base biosynthetic process
GO:0009812	15	5	0.0120884	0.0576356	flavonoid metabolic process
GO:0046777	15	5	0.0120884	0.0576356	protein autophosphorylation
GO:0065002	15	5	0.0120884	0.0576356	intracellular protein transmembrane transport
GO:0016847	74	17	0.0122043	0.0579813	1-aminocyclopropane-1-carboxylate synthase activity
GO:0042218	74	17	0.0122043	0.0579813	1-aminocyclopropane-1-carboxylate biosynthetic process
GO:0009044	38	10	0.0126895	0.0601794	xylan 1,4-beta-xylosidase activity
GO:0004499	54	13	0.0146521	0.0692409	N,N-dimethylaniline monooxygenase activity
GO:0004356	34	9	0.0152704	0.0720355	glutamate-ammonia ligase activity
GO:0030674	20	6	0.0153215	0.0721491	protein binding, bridging
GO:0008198	39	10	0.0154894	0.0728112	ferrous iron binding
GO:0015934	180	35	0.0165091	0.077468	large ribosomal subunit
GO:0003844	8	3	0.0167752	0.0778955	1,4-alpha-glucan branching enzyme activity
GO:0004325	8	3	0.0167752	0.0778955	ferrochelatase activity
GO:0004793	8	3	0.0167752	0.0778955	threonine aldolase activity
GO:0006534	8	3	0.0167752	0.0778955	cysteine metabolic process
GO:0042558	8	3	0.0167752	0.0778955	pteridine-containing compound metabolic process
GO:0043524	8	3	0.0167752	0.0778955	negative regulation of neuron apoptosis
GO:0046470	71	16	0.0170137	0.0788656	phosphatidylcholine metabolic process
GO:0005536	16	5	0.0170868	0.0789306	glucose binding
GO:0030976	55	13	0.0171862	0.0792523	thiamine pyrophosphate binding
GO:0016207	25	7	0.0172931	0.0796078	4-coumarate-CoA ligase activity
GO:0009835	211	40	0.017741	0.0815293	ripening
GO:0008898	12	4	0.0180525	0.0822529	homocysteine S-methyltransferase activity
GO:0016984	12	4	0.0180525	0.0822529	ribulose-bisphosphate carboxylase activity
GO:0043484	12	4	0.0180525	0.0822529	regulation of RNA splicing
GO:0046429	12	4	0.0180525	0.0822529	4-hydroxy-3-methylbut-2-en-1-yl diphosphate synthase activity
GO:0047196	12	4	0.0180525	0.0822529	long-chain-alcohol O-fatty-acyltransferase activity
GO:0051536	519	89	0.0183383	0.0830323	iron-sulfur cluster binding
GO:0004564	30	8	0.018348	0.0830323	beta-fructofuranosidase activity
GO:0004575	30	8	0.018348	0.0830323	sucrose alpha-glucosidase activity
GO:0031640	30	8	0.018348	0.0830323	killing of cells of other organism
GO:0008236	500	86	0.0185445	0.0837799	serine-type peptidase activity
GO:0004629	83	18	0.0193146	0.0871115	phospholipase C activity
GO:0004553	1371	218	0.0199078	0.0896353	hydrolase activity, hydrolyzing O-glycosyl compounds
GO:0006107	21	6	0.0202617	0.0910751	oxaloacetate metabolic process
GO:0004347	5	2	0.0219876	0.0970363	glucose-6-phosphate isomerase activity
GO:0004663	5	2	0.0219876	0.0970363	Rab geranylgeranyltransferase activity
GO:0006584	5	2	0.0219876	0.0970363	catecholamine metabolic process
GO:0006892	5	2	0.0219876	0.0970363	post-Golgi vesicle-mediated transport
GO:0007084	5	2	0.0219876	0.0970363	mitotic nuclear envelope reassembly
GO:0009051	5	2	0.0219876	0.0970363	pentose-phosphate shunt, oxidative branch
GO:0009651	5	2	0.0219876	0.0970363	response to salt stress
GO:0033572	5	2	0.0219876	0.0970363	transferrin transport
GO:0043066	41	10	0.0224418	0.0988772	negative regulation of apoptotic process
GO:0003935	17	5	0.0233399	0.102496	GTP cyclohydrolase II activity
GO:0006725	63	14	0.0252028	0.110495	cellular aromatic compound metabolic process
GO:0003878	13	4	0.0260117	0.112018	ATP citrate synthase activity
GO:0004046	13	4	0.0260117	0.112018	aminoacylase activity
GO:0004550	13	4	0.0260117	0.112018	nucleoside diphosphate kinase activity
GO:0006165	13	4	0.0260117	0.112018	nucleoside diphosphate phosphorylation
GO:0006183	13	4	0.0260117	0.112018	GTP biosynthetic process
GO:0006228	13	4	0.0260117	0.112018	UTP biosynthetic process
GO:0006241	13	4	0.0260117	0.112018	CTP biosynthetic process
GO:0006446	13	4	0.0260117	0.112018	regulation of translational initiation
GO:0008883	13	4	0.0260117	0.112018	glutamyl-tRNA reductase activity
GO:0016656	13	4	0.0260117	0.112018	monodehydroascorbate reductase (NADH) activity
GO:0019953	13	4	0.0260117	0.112018	sexual reproduction
GO:0005977	22	6	0.02621	0.112509	glycogen metabolic process
GO:0008610	579	97	0.0262524	0.11251	lipid biosynthetic process
GO:0006108	80	17	0.0263427	0.112536	malate metabolic process
GO:0046914	80	17	0.0263427	0.112536	transition metal ion binding
GO:0009416	156	30	0.0266955	0.113059	response to light stimulus
GO:0004108	9	3	0.0268886	0.113059	citrate (Si)-synthase activity
GO:0005658	9	3	0.0268886	0.113059	alpha DNA polymerase:primase complex
GO:0005782	9	3	0.0268886	0.113059	peroxisomal matrix
GO:0006531	9	3	0.0268886	0.113059	aspartate metabolic process
GO:0015075	9	3	0.0268886	0.113059	ion transmembrane transporter activity
GO:0017148	9	3	0.0268886	0.113059	negative regulation of translation
GO:0030688	9	3	0.0268886	0.113059	preribosome, small subunit precursor
GO:0046835	9	3	0.0268886	0.113059	carbohydrate phosphorylation
GO:0008152	9882	1446	0.0271328	0.113907	metabolic process
GO:0051903	27	7	0.0275058	0.11511	S-(hydroxymethyl)glutathione dehydrogenase activity
GO:0006542	32	8	0.0277919	0.115764	glutamine biosynthetic process
GO:0017004	32	8	0.0277919	0.115764	cytochrome complex assembly
GO:0003333	98	20	0.0290605	0.120671	amino acid transmembrane transport
GO:0015171	98	20	0.0290605	0.120671	amino acid transmembrane transporter activity
GO:0004097	18	5	0.0309588	0.127957	catechol oxidase activity
GO:0045727	18	5	0.0309588	0.127957	positive regulation of translation
GO:0016868	43	10	0.0314352	0.129725	intramolecular transferase activity, phosphotransferases
GO:0006605	23	6	0.0332444	0.136979	protein targeting
GO:0019252	33	8	0.0336062	0.138257	starch biosynthetic process
GO:0000275	14	4	0.0358994	0.146338	mitochondrial proton-transporting ATP synthase complex, catalytic core F(1)
GO:0004503	14	4	0.0358994	0.146338	monophenol monooxygenase activity
GO:0005834	14	4	0.0358994	0.146338	heterotrimeric G-protein complex
GO:0006695	14	4	0.0358994	0.146338	cholesterol biosynthetic process
GO:0016783	14	4	0.0358994	0.146338	sulfurtransferase activity
GO:0006098	83	17	0.0369002	0.150188	pentose-phosphate shunt
GO:0016042	197	36	0.0371431	0.150947	lipid catabolic process
GO:0010181	185	34	0.0379701	0.154073	FMN binding
GO:0004044	6	2	0.0394324	0.156952	amidophosphoribosyltransferase activity
GO:0005905	6	2	0.0394324	0.156952	coated pit
GO:0008250	6	2	0.0394324	0.156952	oligosaccharyltransferase complex
GO:0009312	6	2	0.0394324	0.156952	oligosaccharide biosynthetic process
GO:0044238	6	2	0.0394324	0.156952	primary metabolic process
GO:0047006	6	2	0.0394324	0.156952	17-alpha,20-alpha-dihydroxypregn-4-en-3-one dehydrogenase activity
GO:0048364	6	2	0.0394324	0.156952	root development
GO:0051090	6	2	0.0394324	0.156952	regulation of sequence-specific DNA binding transcription factor activity
GO:0004335	10	3	0.0399356	0.156952	galactokinase activity
GO:0004555	10	3	0.0399356	0.156952	alpha,alpha-trehalase activity
GO:0005094	10	3	0.0399356	0.156952	Rho GDP-dissociation inhibitor activity
GO:0005991	10	3	0.0399356	0.156952	trehalose metabolic process
GO:0006572	10	3	0.0399356	0.156952	tyrosine catabolic process
GO:0016044	10	3	0.0399356	0.156952	cellular membrane organization
GO:0030139	10	3	0.0399356	0.156952	endocytic vesicle
GO:0034361	10	3	0.0399356	0.156952	very-low-density lipoprotein particle
GO:0034364	10	3	0.0399356	0.156952	high-density lipoprotein particle
GO:0032580	78	16	0.039969	0.156952	Golgi cisterna membrane
GO:0004088	19	5	0.0400317	0.156952	carbamoyl-phosphate synthase (glutamine-hydrolyzing) activity
GO:0019862	19	5	0.0400317	0.156952	IgA binding
GO:0034002	19	5	0.0400317	0.156952	(R)-limonene synthase activity
GO:0009809	34	8	0.0402071	0.157409	lignin biosynthetic process
GO:0005337	29	7	0.0412681	0.159852	nucleoside transmembrane transporter activity
GO:0006471	29	7	0.0412681	0.159852	protein ADP-ribosylation
GO:0008308	29	7	0.0412681	0.159852	voltage-gated anion channel activity
GO:0015858	29	7	0.0412681	0.159852	nucleoside transport
GO:0030234	29	7	0.0412681	0.159852	enzyme regulator activity
GO:0044070	29	7	0.0412681	0.159852	regulation of anion transport
GO:0003678	24	6	0.0414297	0.159852	DNA helicase activity
GO:0004337	24	6	0.0414297	0.159852	geranyltranstransferase activity
GO:0016790	24	6	0.0414297	0.159852	thiolester hydrolase activity
GO:0019825	24	6	0.0414297	0.159852	oxygen binding
GO:0045493	56	12	0.0428877	0.165238	xylan catabolic process
GO:0004784	73	15	0.0432964	0.166468	superoxide dismutase activity
GO:0005575	281	49	0.0433317	0.166468	cellular_component
GO:0006541	120	23	0.0436429	0.167423	glutamine metabolic process
GO:0042300	40	9	0.045268	0.173408	beta-amyrin synthase activity
GO:0000287	932	148	0.0453959	0.173649	magnesium ion binding
GO:0000175	15	4	0.0478049	0.181305	3'-5'-exoribonuclease activity
GO:0004654	15	4	0.0478049	0.181305	polyribonucleotide nucleotidyltransferase activity
GO:0006402	15	4	0.0478049	0.181305	mRNA catabolic process
GO:0008453	15	4	0.0478049	0.181305	alanine-glyoxylate transaminase activity
GO:0015137	15	4	0.0478049	0.181305	citrate transmembrane transporter activity
GO:0015746	15	4	0.0478049	0.181305	citrate transport
GO:0004871	536	88	0.0487541	0.184643	signal transducer activity
GO:0000156	462	127	1.02694e-14	4.28426e-13	two-component response regulator activity
GO:0005576	1395	340	1.04419e-25	6.63806e-24	extracellular region
GO:0015232	7	6	1.05161e-06	1.83516e-05	heme transporter activity
GO:0015886	7	6	1.05161e-06	1.83516e-05	heme transport
GO:0020027	7	6	1.05161e-06	1.83516e-05	hemoglobin metabolic process
GO:0008131	29	13	1.06092e-05	0.000150673	primary amine oxidase activity
GO:0046593	25	13	1.06107e-06	1.83965e-05	mandelonitrile lyase activity
GO:0004813	19	11	1.08196e-06	1.84003e-05	alanine-tRNA ligase activity
GO:0006419	19	11	1.08196e-06	1.84003e-05	alanyl-tRNA aminoacylation
GO:0006955	19	11	1.08196e-06	1.84003e-05	immune response
GO:0016469	51	28	1.0826e-12	3.90615e-11	proton-transporting two-sector ATPase complex
GO:0006099	184	47	1.09573e-05	0.000154794	tricarboxylic acid cycle
GO:0015991	118	36	1.10023e-06	1.85925e-05	ATP hydrolysis coupled proton transport
GO:0006825	48	18	1.12052e-05	0.000157462	copper ion transport
GO:0015074	950	582	1.1209e-252	1.36037e-250	DNA integration
GO:0016887	958	264	1.15483e-28	7.90618e-27	ATPase activity
GO:0006123	9	7	1.15956e-06	1.94718e-05	mitochondrial electron transport, cytochrome c to oxygen
GO:0050660	734	186	1.17908e-16	5.24689e-15	flavin adenine dinucleotide binding
GO:0003676	7253	1321	1.21905e-25	7.56942e-24	nucleic acid binding
GO:0046677	25	14	1.24138e-07	2.51097e-06	response to antibiotic
GO:0007165	1858	388	1.28141e-16	5.60879e-15	signal transduction
GO:0022627	23	16	1.3027e-10	3.90809e-09	cytosolic small ribosomal subunit
GO:0019861	62	23	1.31827e-06	2.18684e-05	flagellum
GO:0008519	58	22	1.32684e-06	2.18684e-05	ammonium transmembrane transporter activity
GO:0072488	58	22	1.32684e-06	2.18684e-05	ammonium transmembrane transport
GO:0005773	283	87	1.32715e-13	5.28881e-12	vacuole
GO:0005215	1352	273	1.34208e-10	3.98149e-09	transporter activity
GO:0016836	26	12	1.35636e-05	0.000188619	hydro-lyase activity
GO:0032040	26	12	1.35636e-05	0.000188619	small-subunit processome
GO:0004672	8170	1313	1.35808e-08	3.15311e-07	protein kinase activity
GO:0006855	306	73	1.36173e-06	2.20648e-05	drug transmembrane transport
GO:0015238	306	73	1.36173e-06	2.20648e-05	drug transmembrane transporter activity
GO:0009626	222	57	1.36355e-06	2.20648e-05	plant-type hypersensitive response
GO:0016614	330	97	1.36501e-13	5.35969e-12	oxidoreductase activity, acting on CH-OH group of donors
GO:0008553	71	44	1.36731e-21	7.60566e-20	hydrogen-exporting ATPase activity, phosphorylative mechanism
GO:0005507	393	110	1.44119e-13	5.57679e-12	copper ion binding
GO:0005938	31	19	1.45382e-10	4.26561e-09	cell cortex
GO:0006952	3255	897	1.47969e-94	1.64616e-92	defense response
GO:0004674	6540	1118	1.48362e-13	5.65894e-12	protein serine/threonine kinase activity
GO:0042626	418	97	1.48773e-07	2.98665e-06	ATPase activity, coupled to transmembrane movement of substances
GO:0022900	428	91	1.58005e-05	0.000218587	electron transport chain
GO:0030288	133	47	1.58277e-10	4.59347e-09	outer membrane-bounded periplasmic space
GO:0009190	17	14	1.58335e-11	5.15555e-10	cyclic nucleotide biosynthetic process
GO:0016849	17	14	1.58335e-11	5.15555e-10	phosphorus-oxygen lyase activity
GO:0006754	686	167	1.6144e-13	6.07105e-12	ATP biosynthetic process
GO:0004601	291	76	1.61597e-08	3.68772e-07	peroxidase activity
GO:0045490	11	7	1.63121e-05	0.000224502	pectin catabolic process
GO:0004970	99	37	1.64649e-09	4.1375e-08	ionotropic glutamate receptor activity
GO:0005234	99	37	1.64649e-09	4.1375e-08	extracellular-glutamate-gated ion channel activity
GO:0045261	88	44	1.6517e-16	7.11298e-15	proton-transporting ATP synthase complex, catalytic core F(1)
GO:0005216	405	101	1.6581e-09	4.1375e-08	ion channel activity
GO:0048544	638	197	1.69734e-28	1.13297e-26	recognition of pollen
GO:0004857	168	57	1.70396e-11	5.48141e-10	enzyme inhibitor activity
GO:0046274	85	35	1.72955e-10	4.91266e-09	lignin catabolic process
GO:0016020	12781	2123	1.73258e-19	8.89615e-18	membrane
GO:0009055	1736	391	1.79513e-22	1.01978e-20	electron carrier activity
GO:0001932	10	8	1.79939e-07	3.53263e-06	regulation of protein phosphorylation
GO:0005952	10	8	1.79939e-07	3.53263e-06	cAMP-dependent protein kinase complex
GO:0008603	10	8	1.79939e-07	3.53263e-06	cAMP-dependent protein kinase regulator activity
GO:0043086	416	117	1.81991e-14	7.47562e-13	negative regulation of catalytic activity
GO:0006468	8174	1312	1.82007e-08	4.1183e-07	protein phosphorylation
GO:0003677	11439	1929	1.85054e-20	1.00836e-18	DNA binding
GO:0016747	470	98	1.85262e-05	0.000253667	transferase activity, transferring acyl groups other than amino-acyl groups
GO:0005792	133	45	1.85722e-09	4.59145e-08	microsome
GO:0005739	1435	296	1.97218e-12	7.02096e-11	mitochondrion
GO:0015696	20	10	1.97912e-05	0.000269604	ammonium transport
GO:0031012	26	13	2.00127e-06	3.21891e-05	extracellular matrix
GO:0006915	2794	747	2.0031e-72	2.05702e-70	apoptotic process
GO:0009905	9	8	2.05859e-08	4.61886e-07	ent-copalyl diphosphate synthase activity
GO:0003735	1642	354	2.07777e-17	9.73271e-16	structural constituent of ribosome
GO:0005496	89	29	2.09687e-06	3.35248e-05	steroid binding
GO:0042128	14	8	2.10736e-05	0.000284174	nitrate assimilation
GO:0004523	122	55	2.12082e-17	9.7631e-16	ribonuclease H activity
GO:0006811	887	241	2.13976e-25	1.29845e-23	ion transport
GO:0007596	16	14	2.14365e-12	7.53099e-11	blood coagulation
GO:0015440	17	9	2.16976e-05	0.000285383	peptide-transporting ATPase activity
GO:0071482	17	9	2.16976e-05	0.000285383	cellular response to light stimulus
GO:0015986	129	61	2.24889e-20	1.20091e-18	ATP synthesis coupled proton transport
GO:0010044	84	33	2.30678e-09	5.60262e-08	response to aluminum ion
GO:0046034	65	28	2.30819e-09	5.60262e-08	ATP metabolic process
GO:0016707	33	15	2.31124e-06	3.67322e-05	gibberellin 3-beta-dioxygenase activity
GO:0033178	58	31	2.31976e-13	8.60246e-12	proton-transporting two-sector ATPase complex, catalytic domain
GO:0006958	13	10	2.38861e-08	5.27074e-07	complement activation, classical pathway
GO:0045263	35	18	2.46582e-08	5.38512e-07	proton-transporting ATP synthase complex, coupling factor F(o)
GO:0004518	618	136	2.48078e-08	5.38512e-07	nuclease activity
GO:0004713	399	85	2.62453e-05	0.000343505	protein tyrosine kinase activity
GO:0006812	669	131	2.64183e-05	0.000344082	cation transport
GO:0004190	587	213	2.64469e-42	2.6153e-40	aspartic-type endopeptidase activity
GO:0005886	1410	372	2.65556e-35	2.28721e-33	plasma membrane
GO:0004519	626	158	2.81095e-14	1.13716e-12	endonuclease activity
GO:0030599	188	59	2.90714e-10	8.17058e-09	pectinesterase activity
GO:0004803	16	12	2.9091e-09	6.99756e-08	transposase activity
GO:0004733	24	11	2.92719e-05	0.000379398	pyridoxamine-phosphate oxidase activity
GO:0003964	856	395	2.98197e-115	3.46168e-113	RNA-directed DNA polymerase activity
GO:0006412	2327	444	2.99734e-12	1.03934e-10	translation
GO:0016711	43	19	3.00362e-07	5.85377e-06	flavonoid 3'-monooxygenase activity
GO:0009790	12	8	3.02646e-06	4.75332e-05	embryo development
GO:0017111	2470	500	3.03364e-18	1.47269e-16	nucleoside-triphosphatase activity
GO:0042744	69	33	3.0799e-12	1.05427e-10	hydrogen peroxide catabolic process
GO:0008483	165	42	3.1256e-05	0.000403158	transaminase activity
GO:0008097	15	10	3.17923e-07	6.15112e-06	5S rRNA binding
GO:0006278	695	294	3.3404e-75	3.56755e-73	RNA-dependent DNA replication
GO:0005887	55	25	3.35844e-09	8.00627e-08	integral to plasma membrane
GO:0042545	135	36	3.35847e-05	0.000429049	cell wall modification
GO:0006066	41	22	3.44132e-10	9.57118e-09	alcohol metabolic process
GO:0004888	914	259	3.46399e-30	2.56912e-28	transmembrane signaling receptor activity
GO:0000160	566	149	3.51539e-15	1.48985e-13	two-component signal transduction system (phosphorelay)
GO:0006414	270	68	3.58683e-07	6.88982e-06	translational elongation
GO:0006810	4982	923	3.61223e-20	1.89111e-18	transport
GO:0001539	21	17	3.66228e-13	1.33949e-11	ciliary or flagellar motility
GO:0005615	213	54	3.68507e-06	5.75388e-05	extracellular space
GO:0016051	28	12	3.70953e-05	0.00047164	carbohydrate biosynthetic process
GO:0020037	1189	343	3.7104e-41	3.53813e-39	heme binding
GO:0006629	1279	229	3.72954e-05	0.000471937	lipid metabolic process
GO:0044262	69	22	3.81432e-05	0.000480389	cellular carbohydrate metabolic process
GO:0006833	87	28	3.96617e-06	6.1212e-05	water transport
GO:0005618	473	119	3.97741e-11	1.24937e-09	cell wall
GO:0016705	925	245	4.09463e-24	2.42948e-22	oxidoreductase activity, acting on paired donors, with incorporation or reduction of molecular oxygen
GO:0045087	944	270	4.13786e-32	3.3479e-30	innate immune response
GO:0019684	83	25	4.17731e-05	0.000522704	photosynthesis, light reaction
GO:0005829	209	50	4.20532e-05	0.000522704	cytosol
GO:0000050	12	10	4.21466e-09	9.95854e-08	urea cycle
GO:0004008	52	18	4.22862e-05	0.000522704	copper-exporting ATPase activity
GO:0060003	52	18	4.22862e-05	0.000522704	copper ion export
GO:0006953	15	9	4.38894e-06	6.73475e-05	acute-phase response
GO:0015935	141	44	4.52001e-08	9.65475e-07	small ribosomal subunit
GO:0016998	152	39	4.56148e-05	0.000561252	cell wall macromolecule catabolic process
GO:0010466	63	24	4.59028e-07	8.69223e-06	negative regulation of peptidase activity
GO:0030414	63	24	4.59028e-07	8.69223e-06	peptidase inhibitor activity
GO:0016820	410	90	4.63167e-06	7.0666e-05	hydrolase activity, acting on acid anhydrides, catalyzing transmembrane movement of substances
GO:0006979	232	68	4.63868e-10	1.27683e-08	response to oxidative stress
GO:0042773	44	16	4.64781e-05	0.000564076	ATP synthesis coupled electron transport
GO:0005840	1712	369	4.66449e-18	2.22396e-16	ribosome
GO:0045735	149	41	4.82045e-06	7.31284e-05	nutrient reservoir activity
GO:0004096	21	13	4.82608e-08	1.01512e-06	catalase activity
GO:0004129	61	25	4.86116e-08	1.01512e-06	cytochrome-c oxidase activity
GO:0008289	193	55	4.86649e-08	1.01512e-06	lipid binding
GO:0008201	18	10	4.92235e-06	7.42524e-05	heparin binding
GO:0047501	27	14	4.99419e-07	9.39048e-06	(+)-neomenthol dehydrogenase activity
GO:0006956	10	7	5.07803e-06	7.53241e-05	complement activation
GO:0016712	10	7	5.07803e-06	7.53241e-05	oxidoreductase activity, acting on paired donors, with incorporation or reduction of molecular oxygen, reduced flavin or flavoprotein as one donor, and incorporation of one atom of oxygen
GO:0006857	231	70	5.09646e-11	1.58227e-09	oligopeptide transport
GO:0055114	8783	1660	5.11448e-41	4.70885e-39	oxidation-reduction process
GO:0047213	201	54	5.24229e-07	9.78806e-06	anthocyanidin 3-O-glucosyltransferase activity
GO:0005529	1130	323	5.34568e-38	4.75766e-36	sugar binding
GO:0004613	5	4	5.3707e-05	0.000623469	phosphoenolpyruvate carboxykinase (GTP) activity
GO:0004768	5	4	5.3707e-05	0.000623469	stearoyl-CoA 9-desaturase activity
GO:0005579	5	4	5.3707e-05	0.000623469	membrane attack complex
GO:0006625	5	4	5.3707e-05	0.000623469	protein targeting to peroxisome
GO:0006720	5	4	5.3707e-05	0.000623469	isoprenoid metabolic process
GO:0008115	5	4	5.3707e-05	0.000623469	sarcosine oxidase activity
GO:0008824	5	4	5.3707e-05	0.000623469	cyanate hydratase activity
GO:0009439	5	4	5.3707e-05	0.000623469	cyanate metabolic process
GO:0010873	5	4	5.3707e-05	0.000623469	positive regulation of cholesterol esterification
GO:0004872	1944	348	5.37084e-07	9.95844e-06	receptor activity
GO:0006200	957	262	5.48029e-28	3.56887e-26	ATP catabolic process
GO:0015992	263	110	5.49679e-29	3.86222e-27	proton transport
GO:0046933	125	58	5.57312e-19	2.80759e-17	hydrogen ion transporting ATP synthase activity, rotational mechanism
GO:0005506	1597	395	5.60223e-31	4.3994e-29	iron ion binding
GO:0004867	45	23	5.81276e-10	1.58368e-08	serine-type endopeptidase inhibitor activity
GO:0004497	912	242	5.85235e-24	3.39691e-22	monooxygenase activity
GO:0000015	29	12	5.86152e-05	0.000665969	phosphopyruvate hydratase complex
GO:0004634	29	12	5.86152e-05	0.000665969	phosphopyruvate hydratase activity
GO:0005315	29	12	5.86152e-05	0.000665969	inorganic phosphate transmembrane transporter activity
GO:0006536	29	12	5.86152e-05	0.000665969	glutamate metabolic process
GO:0006817	29	12	5.86152e-05	0.000665969	phosphate ion transport
GO:0004642	16	11	5.90471e-08	1.22214e-06	phosphoribosylformylglycinamidine synthase activity
GO:0031224	912	258	5.92006e-30	4.27204e-28	intrinsic to membrane
GO:0042026	61	29	6.11562e-11	1.87686e-09	protein refolding
GO:0022904	27	16	6.1918e-09	1.45019e-07	respiratory electron transport chain
GO:0035556	253	64	6.26645e-07	1.15389e-05	intracellular signal transduction
GO:0009288	15	12	6.26727e-10	1.69027e-08	bacterial-type flagellum
GO:0004737	22	10	6.33682e-05	0.00071692	pyruvate decarboxylase activity
GO:0006957	13	11	6.38036e-10	1.70356e-08	complement activation, alternative pathway
GO:0055085	3337	590	6.44692e-10	1.70428e-08	transmembrane transport
GO:0047134	64	24	6.53105e-07	1.19438e-05	protein-disulfide reductase activity
GO:0030529	1633	327	6.64119e-12	2.24456e-10	ribonucleoprotein complex
GO:0008812	30	18	6.73833e-10	1.76386e-08	choline dehydrogenase activity
GO:0016627	90	26	6.97232e-05	0.000783514	oxidoreductase activity, acting on the CH-CH group of donors
GO:0003723	3775	609	6.98413e-05	0.000783514	RNA binding
GO:0048046	369	89	7.11854e-08	1.46204e-06	apoplast
GO:0016491	8330	1545	7.17124e-34	5.98351e-32	oxidoreductase activity
GO:0007160	8	6	7.38291e-06	0.000107718	cell-matrix adhesion
GO:0043499	8	6	7.38291e-06	0.000107718	eukaryotic cell surface binding
GO:0014068	6	5	7.51548e-06	0.000108467	positive regulation of phosphatidylinositol 3-kinase cascade
GO:0050766	6	5	7.51548e-06	0.000108467	positive regulation of phagocytosis
GO:0046961	100	41	7.5779e-12	2.52912e-10	proton-transporting ATPase activity, rotational mechanism
GO:0009607	112	35	7.86626e-07	1.42877e-05	response to biotic stimulus
GO:0004364	140	41	8.15165e-07	1.4706e-05	glutathione transferase activity
GO:0016021	10814	1819	8.21004e-19	4.05941e-17	integral to membrane
GO:0006313	18	14	8.25604e-11	2.50496e-09	transposition, DNA-mediated
GO:0009820	207	76	8.29642e-17	3.75448e-15	alkaloid metabolic process
GO:0016772	8642	1373	8.30061e-08	1.6918e-06	transferase activity, transferring phosphorus-containing groups
GO:0070469	162	43	8.32202e-06	0.000119461	respiratory chain
GO:0008762	235	68	8.51948e-10	2.20845e-08	UDP-N-acetylmuramate dehydrogenase activity
GO:0016832	10	6	8.53668e-05	0.000941856	aldehyde-lyase activity
GO:0008447	91	26	8.60088e-05	0.000945035	L-ascorbate oxidase activity
GO:0009060	13	8	8.60303e-06	0.000122835	aerobic respiration
GO:0005524	19131	3181	8.9701e-31	6.84291e-29	ATP binding
GO:0000166	15429	2350	9.01957e-07	1.61626e-05	nucleotide binding
GO:0005344	16	8	9.22267e-05	0.000984982	oxygen transporter activity
GO:0030247	16	8	9.22267e-05	0.000984982	polysaccharide binding
GO:0052593	16	8	9.22267e-05	0.000984982	tryptamine:oxygen oxidoreductase (deaminating) activity
GO:0052594	16	8	9.22267e-05	0.000984982	aminoacetone:oxygen oxidoreductase(deaminating) activity
GO:0052595	16	8	9.22267e-05	0.000984982	aliphatic-amine oxidase activity
GO:0052596	16	8	9.22267e-05	0.000984982	phenethylamine:oxygen oxidoreductase (deaminating) activity
GO:0016023	74	31	9.2478e-10	2.37419e-08	cytoplasmic membrane-bounded vesicle
GO:0031410	178	43	9.84405e-05	0.00104407	cytoplasmic vesicle
GO:0003674	194	46	9.85415e-05	0.00104407	molecular_function

## Sheet: 72h_vs_58h
GO	All_transcripts_with_GO_annotation(98159)	DETs_with_GO_annotation(13982)	Pvalue	Qvalue	GO_term
GO:0000302	5	5	0	0	response to reactive oxygen species
GO:0002682	4	4	0	0	regulation of immune system process
GO:0004768	6	6	0	0	stearoyl-CoA 9-desaturase activity
GO:0005178	6	6	0	0	integrin binding
GO:0006114	4	4	0	0	glycerol biosynthetic process
GO:0006532	4	4	0	0	aspartate biosynthetic process
GO:0006533	5	5	0	0	aspartate catabolic process
GO:0007160	8	8	0	0	cell-matrix adhesion
GO:0008217	4	4	0	0	regulation of blood pressure
GO:0008384	8	8	0	0	IkappaB kinase activity
GO:0009296	4	4	0	0	flagellum assembly
GO:0009650	4	4	0	0	UV protection
GO:0010811	4	4	0	0	positive regulation of cell-substrate adhesion
GO:0014068	5	5	0	0	positive regulation of phosphatidylinositol 3-kinase cascade
GO:0014911	4	4	0	0	positive regulation of smooth muscle cell migration
GO:0015020	5	5	0	0	glucuronosyltransferase activity
GO:0016539	4	4	0	0	intein-mediated protein splicing
GO:0019550	4	4	0	0	glutamate catabolic process to aspartate
GO:0019551	4	4	0	0	glutamate catabolic process to 2-oxoglutarate
GO:0020027	6	6	0	0	hemoglobin metabolic process
GO:0030198	6	6	0	0	extracellular matrix organization
GO:0031419	9	9	0	0	cobalamin binding
GO:0032088	5	5	0	0	negative regulation of NF-kappaB transcription factor activity
GO:0032092	4	4	0	0	positive regulation of protein binding
GO:0032869	4	4	0	0	cellular response to insulin stimulus
GO:0032880	4	4	0	0	regulation of protein localization
GO:0033627	4	4	0	0	cell adhesion mediated by integrin
GO:0042981	4	4	0	0	regulation of apoptotic process
GO:0050731	6	6	0	0	positive regulation of peptidyl-tyrosine phosphorylation
GO:0050766	5	5	0	0	positive regulation of phagocytosis
GO:0050840	4	4	0	0	extracellular matrix binding
GO:0050996	4	4	0	0	positive regulation of lipid catabolic process
GO:0051005	4	4	0	0	negative regulation of lipoprotein lipase activity
GO:0051302	4	4	0	0	regulation of cell division
GO:0051384	4	4	0	0	response to glucocorticoid stimulus
GO:0055089	4	4	0	0	fatty acid homeostasis
GO:0061302	4	4	0	0	smooth muscle cell-matrix adhesion
GO:0070328	4	4	0	0	triglyceride homeostasis
GO:2000114	4	4	0	0	regulation of establishment of cell polarity
GO:2000543	4	4	0	0	positive regulation of gastrulation
GO:0003935	16	8	0.000106033	0.00108439	GTP cyclohydrolase II activity
GO:0008686	16	8	0.000106033	0.00108439	3,4-dihydroxy-2-butanone-4-phosphate synthase activity
GO:0071482	16	8	0.000106033	0.00108439	cellular response to light stimulus
GO:0015991	115	31	0.000112109	0.00114213	ATP hydrolysis coupled proton transport
GO:0046677	23	10	0.000124645	0.001265	response to antibiotic
GO:0022900	416	86	0.000135466	0.0013696	electron transport chain
GO:0046872	11882	1823	0.000137743	0.00138735	metal ion binding
GO:0005795	20	9	0.000159839	0.00160382	Golgi stack
GO:0009767	31	12	0.000162226	0.00162165	photosynthetic electron transport chain
GO:0009626	222	51	0.000172589	0.00171878	plant-type hypersensitive response
GO:0006534	8	5	0.000180181	0.00177445	cysteine metabolic process
GO:0042632	8	5	0.000180181	0.00177445	cholesterol homeostasis
GO:0043499	8	5	0.000180181	0.00177445	eukaryotic cell surface binding
GO:0006754	663	127	0.000197283	0.00193571	ATP biosynthetic process
GO:0004872	1941	331	0.000210732	0.00206006	receptor activity
GO:0050551	28	11	0.00022593	0.00219018	myrcene synthase activity
GO:0008203	14	7	0.000226513	0.00219018	cholesterol metabolic process
GO:0050821	14	7	0.000226513	0.00219018	protein stabilization
GO:0030795	11	6	0.000230746	0.00220689	jasmonate O-methyltransferase activity
GO:0016820	405	83	0.000231199	0.00220689	hydrolase activity, acting on acid anhydrides, catalyzing transmembrane movement of substances
GO:0010951	40	14	0.000231795	0.00220689	negative regulation of endopeptidase activity
GO:0006857	230	52	0.000232391	0.00220689	oligopeptide transport
GO:0006355	9231	1427	0.00024132	0.00228353	regulation of transcription, DNA-dependent
GO:0032040	21	9	0.00026619	0.00249225	small-subunit processome
GO:0051289	21	9	0.00026619	0.00249225	protein homotetramerization
GO:0004692	6	4	0.0003099	0.00284146	cGMP-dependent protein kinase activity
GO:0006123	6	4	0.0003099	0.00284146	mitochondrial electron transport, cytochrome c to oxygen
GO:0050512	6	4	0.0003099	0.00284146	lactosylceramide 4-alpha-galactosyltransferase activity
GO:0006559	25	10	0.000312037	0.00284146	L-phenylalanine catabolic process
GO:0004499	54	17	0.000320308	0.00290682	N,N-dimethylaniline monooxygenase activity
GO:0008271	77	22	0.000322797	0.00290955	secondary active sulfate transmembrane transporter activity
GO:0008272	77	22	0.000322797	0.00290955	sulfate transport
GO:0009044	37	13	0.000333856	0.00299906	xylan 1,4-beta-xylosidase activity
GO:0006099	179	42	0.000337723	0.00302359	tricarboxylic acid cycle
GO:0001937	4	3	0.000411526	0.00345128	negative regulation of endothelial cell proliferation
GO:0003856	4	3	0.000411526	0.00345128	3-dehydroquinate synthase activity
GO:0004411	4	3	0.000411526	0.00345128	homogentisate 1,2-dioxygenase activity
GO:0004586	4	3	0.000411526	0.00345128	ornithine decarboxylase activity
GO:0005579	4	3	0.000411526	0.00345128	membrane attack complex
GO:0005753	4	3	0.000411526	0.00345128	mitochondrial proton-transporting ATP synthase complex
GO:0005997	4	3	0.000411526	0.00345128	xylulose metabolic process
GO:0006570	4	3	0.000411526	0.00345128	tyrosine metabolic process
GO:0009615	4	3	0.000411526	0.00345128	response to virus
GO:0009908	4	3	0.000411526	0.00345128	flower development
GO:0030573	4	3	0.000411526	0.00345128	bile acid catabolic process
GO:0031361	4	3	0.000411526	0.00345128	integral to thylakoid membrane
GO:0033344	4	3	0.000411526	0.00345128	cholesterol efflux
GO:0033700	4	3	0.000411526	0.00345128	phospholipid efflux
GO:0034599	4	3	0.000411526	0.00345128	cellular response to oxidative stress
GO:0042288	4	3	0.000411526	0.00345128	MHC class I protein binding
GO:0042542	4	3	0.000411526	0.00345128	response to hydrogen peroxide
GO:0044255	4	3	0.000411526	0.00345128	cellular lipid metabolic process
GO:0050038	4	3	0.000411526	0.00345128	L-xylulose reductase (NADP+) activity
GO:0042803	154	37	0.000414029	0.00345128	protein homodimerization activity
GO:0008289	186	43	0.000414049	0.00345128	lipid binding
GO:0008453	15	7	0.000424662	0.00350533	alanine-glyoxylate transaminase activity
GO:0004611	22	9	0.000425807	0.00350533	phosphoenolpyruvate carboxykinase activity
GO:0017076	22	9	0.000425807	0.00350533	purine nucleotide binding
GO:0046593	22	9	0.000425807	0.00350533	mandelonitrile lyase activity
GO:0032549	38	13	0.000459713	0.00376116	ribonucleoside binding
GO:0016651	60	18	0.000462742	0.00377433	oxidoreductase activity, acting on NADH or NADPH
GO:0004822	9	5	0.000474956	0.00385033	isoleucine-tRNA ligase activity
GO:0030212	9	5	0.000474956	0.00385033	hyaluronan metabolic process
GO:0004046	12	6	0.000485442	0.00391338	aminoacylase activity
GO:0016627	89	24	0.000512594	0.00410538	oxidoreductase activity, acting on the CH-CH group of donors
GO:0031410	177	41	0.000515416	0.00411559	cytoplasmic vesicle
GO:0046422	19	8	0.000570663	0.00454309	violaxanthin de-epoxidase activity
GO:0009821	35	12	0.000665848	0.00528504	alkaloid biosynthetic process
GO:0030529	1563	267	0.000691554	0.00546289	ribonucleoprotein complex
GO:0008756	31	11	0.000692363	0.00546289	o-succinylbenzoate-CoA ligase activity
GO:0008610	581	110	0.000730677	0.00574813	lipid biosynthetic process
GO:0008878	20	8	0.000906792	0.00705018	glucose-1-phosphate adenylyltransferase activity
GO:0008097	13	6	0.000922301	0.00714985	5S rRNA binding
GO:0004459	7	4	0.000956433	0.00722487	L-lactate dehydrogenase activity
GO:0004777	7	4	0.000956433	0.00722487	succinate-semialdehyde dehydrogenase activity
GO:0005901	7	4	0.000956433	0.00722487	caveola
GO:0009450	7	4	0.000956433	0.00722487	gamma-aminobutyric acid catabolic process
GO:0012505	7	4	0.000956433	0.00722487	endomembrane system
GO:0015940	7	4	0.000956433	0.00722487	pantothenate biosynthetic process
GO:0042157	7	4	0.000956433	0.00722487	lipoprotein metabolic process
GO:0030060	54	16	0.000973125	0.00733014	L-malate dehydrogenase activity
GO:0009103	24	9	0.000983874	0.00739017	lipopolysaccharide biosynthetic process
GO:0008233	1967	328	0.00101033	0.00756754	peptidase activity
GO:0004474	10	5	0.00104376	0.00770931	malate synthase activity
GO:0005746	10	5	0.00104376	0.00770931	mitochondrial respiratory chain
GO:0006531	10	5	0.00104376	0.00770931	aspartate metabolic process
GO:0034364	10	5	0.00104376	0.00770931	high-density lipoprotein particle
GO:0008137	189	42	0.00111248	0.00819411	NADH dehydrogenase (ubiquinone) activity
GO:0070290	99	25	0.00120621	0.00885997	NAPE-specific phospholipase D activity
GO:0015440	17	7	0.00122909	0.00900315	peptide-transporting ATPase activity
GO:0006821	46	14	0.00127274	0.00929733	chloride transport
GO:0015935	131	31	0.00134789	0.00981926	small ribosomal subunit
GO:0008107	65	18	0.00137304	0.00994803	galactoside 2-alpha-L-fucosyltransferase activity
GO:0042546	65	18	0.00137304	0.00994803	cell wall biogenesis
GO:0004630	100	25	0.00141217	0.0102037	phospholipase D activity
GO:0016615	56	16	0.00152656	0.0110003	malate dehydrogenase activity
GO:0004013	14	6	0.00161809	0.0115659	adenosylhomocysteinase activity
GO:0006916	14	6	0.00161809	0.0115659	anti-apoptosis
GO:0048038	165	37	0.00165036	0.0117649	quinone binding
GO:0004109	5	3	0.00182321	0.0127242	coproporphyrinogen oxidase activity
GO:0004613	5	3	0.00182321	0.0127242	phosphoenolpyruvate carboxykinase (GTP) activity
GO:0006890	5	3	0.00182321	0.0127242	retrograde vesicle-mediated transport, Golgi to ER
GO:0006928	5	3	0.00182321	0.0127242	cellular component movement
GO:0016743	5	3	0.00182321	0.0127242	carboxyl- or carbamoyltransferase activity
GO:0030141	5	3	0.00182321	0.0127242	secretory granule
GO:0045493	57	16	0.00189032	0.013158	xylan catabolic process
GO:0003674	194	42	0.00190591	0.0132319	molecular_function
GO:0004106	11	5	0.00201937	0.0138747	chorismate mutase activity
GO:0016044	11	5	0.00201937	0.0138747	cellular membrane organization
GO:0046417	11	5	0.00201937	0.0138747	chorismate metabolic process
GO:0016836	26	9	0.00203195	0.0139252	hydro-lyase activity
GO:0050589	22	8	0.00205285	0.0139963	leucocyanidin oxygenase activity
GO:0000305	8	4	0.00225019	0.0149956	response to oxygen radical
GO:0004325	8	4	0.00225019	0.0149956	ferrochelatase activity
GO:0004638	8	4	0.00225019	0.0149956	phosphoribosylaminoimidazole carboxylase activity
GO:0004801	8	4	0.00225019	0.0149956	sedoheptulose-7-phosphate:D-glyceraldehyde-3-phosphate glyceronetransferase activity
GO:0008987	8	4	0.00225019	0.0149956	quinolinate synthetase A activity
GO:0009312	8	4	0.00225019	0.0149956	oligosaccharide biosynthetic process
GO:0019805	8	4	0.00225019	0.0149956	quinolinate biosynthetic process
GO:0043524	8	4	0.00225019	0.0149956	negative regulation of neuron apoptosis
GO:0048260	8	4	0.00225019	0.0149956	positive regulation of receptor-mediated endocytosis
GO:0009835	213	45	0.00235302	0.0156417	ripening
GO:0042773	44	13	0.0023724	0.0157312	ATP synthesis coupled electron transport
GO:0006865	49	14	0.00257958	0.0170624	amino acid transport
GO:0016042	197	42	0.00258803	0.0170758	lipid catabolic process
GO:0016831	158	35	0.00260303	0.0171254	carboxy-lyase activity
GO:0005834	15	6	0.00266234	0.0173509	heterotrimeric G-protein complex
GO:0050521	15	6	0.00266234	0.0173509	alpha-glucan, water dikinase activity
GO:0000050	12	5	0.0035533	0.0228771	urea cycle
GO:0003861	12	5	0.0035533	0.0228771	3-isopropylmalate dehydratase activity
GO:0007417	12	5	0.0035533	0.0228771	central nervous system development
GO:0046429	12	5	0.0035533	0.0228771	4-hydroxy-3-methylbut-2-en-1-yl diphosphate synthase activity
GO:0003995	46	13	0.00375335	0.0241066	acyl-CoA dehydrogenase activity
GO:0015439	28	9	0.00383193	0.024493	heme-transporting ATPase activity
GO:0004069	51	14	0.00395372	0.0252109	L-aspartate:2-oxoglutarate aminotransferase activity
GO:0031966	76	19	0.00408868	0.0259519	mitochondrial membrane
GO:0004673	179	38	0.00408945	0.0259519	protein histidine kinase activity
GO:0006107	24	8	0.00412949	0.0259952	oxaloacetate metabolic process
GO:0005344	16	6	0.00415493	0.0259952	oxygen transporter activity
GO:0005925	16	6	0.00415493	0.0259952	focal adhesion
GO:0009072	16	6	0.00415493	0.0259952	aromatic amino acid family metabolic process
GO:0030838	16	6	0.00415493	0.0259952	positive regulation of actin filament polymerization
GO:0031252	16	6	0.00415493	0.0259952	cell leading edge
GO:0051536	519	95	0.00422866	0.0263944	iron-sulfur cluster binding
GO:0006414	260	52	0.00423984	0.0264022	translational elongation
GO:0030424	9	4	0.00446923	0.0277009	axon
GO:0008061	77	19	0.00479694	0.0291758	chitin binding
GO:0001540	6	3	0.00484983	0.0291758	beta-amyloid binding
GO:0003955	6	3	0.00484983	0.0291758	NAD(P)H dehydrogenase (quinone) activity
GO:0008824	6	3	0.00484983	0.0291758	cyanate hydratase activity
GO:0009439	6	3	0.00484983	0.0291758	cyanate metabolic process
GO:0019288	6	3	0.00484983	0.0291758	isopentenyl diphosphate biosynthetic process, mevalonate-independent pathway
GO:0046949	6	3	0.00484983	0.0291758	fatty-acyl-CoA biosynthetic process
GO:0048364	6	3	0.00484983	0.0291758	root development
GO:0051745	6	3	0.00484983	0.0291758	4-hydroxy-3-methylbut-2-en-1-yl diphosphate reductase activity
GO:0009409	67	17	0.00495211	0.0297239	response to cold
GO:0009986	58	15	0.00593235	0.0354474	cell surface
GO:0042995	58	15	0.00593235	0.0354474	cell projection
GO:0004612	17	6	0.00620302	0.0368166	phosphoenolpyruvate carboxykinase (ATP) activity
GO:0004737	17	6	0.00620302	0.0368166	pyruvate decarboxylase activity
GO:0005747	17	6	0.00620302	0.0368166	mitochondrial respiratory chain complex I
GO:0004365	30	9	0.00670356	0.0396988	glyceraldehyde-3-phosphate dehydrogenase (NAD+) (phosphorylating) activity
GO:0006631	106	24	0.00685767	0.0405212	fatty acid metabolic process
GO:0015671	26	8	0.0075608	0.0443801	oxygen transport
GO:0045263	26	8	0.0075608	0.0443801	proton-transporting ATP synthase complex, coupling factor F(o)
GO:0047501	26	8	0.0075608	0.0443801	(+)-neomenthol dehydrogenase activity
GO:0003868	10	4	0.00789469	0.045834	4-hydroxyphenylpyruvate dioxygenase activity
GO:0008460	10	4	0.00789469	0.045834	dTDP-glucose 4,6-dehydratase activity
GO:0009225	10	4	0.00789469	0.045834	nucleotide-sugar metabolic process
GO:0034361	10	4	0.00789469	0.045834	very-low-density lipoprotein particle
GO:0008198	40	11	0.00798676	0.0462675	ferrous iron binding
GO:0006605	22	7	0.00835256	0.0481767	protein targeting
GO:0051781	22	7	0.00835256	0.0481767	positive regulation of cell division
GO:0047268	31	9	0.00865364	0.0498052	galactinol-raffinose galactosyltransferase activity
GO:0005769	18	6	0.00891753	0.0504264	early endosome
GO:0009815	18	6	0.00891753	0.0504264	1-aminocyclopropane-1-carboxylate oxidase activity
GO:0019199	18	6	0.00891753	0.0504264	transmembrane receptor protein kinase activity
GO:0031176	18	6	0.00891753	0.0504264	endo-1,4-beta-xylanase activity
GO:0004806	240	47	0.00893316	0.0504264	triglyceride lipase activity
GO:0003988	14	5	0.00895121	0.0504264	acetyl-CoA C-acyltransferase activity
GO:0009703	14	5	0.00895121	0.0504264	nitrate reductase (NADH) activity
GO:0042128	14	5	0.00895121	0.0504264	nitrate assimilation
GO:0065002	14	5	0.00895121	0.0504264	intracellular protein transmembrane transport
GO:0019843	368	68	0.00991565	0.0536153	rRNA binding
GO:0004703	27	8	0.0099316	0.0536153	G-protein coupled receptor kinase activity
GO:0006108	82	19	0.0100128	0.0536153	malate metabolic process
GO:0006428	7	3	0.010041	0.0536153	isoleucyl-tRNA aminoacylation
GO:0009269	7	3	0.010041	0.0536153	response to desiccation
GO:0019028	7	3	0.010041	0.0536153	viral capsid
GO:0042732	7	3	0.010041	0.0536153	D-xylose metabolic process
GO:0042742	7	3	0.010041	0.0536153	defense response to bacterium
GO:0045333	7	3	0.010041	0.0536153	cellular respiration
GO:0002755	4	2	0.0103238	0.0536153	MyD88-dependent toll-like receptor signaling pathway
GO:0004333	4	2	0.0103238	0.0536153	fumarate hydratase activity
GO:0004592	4	2	0.0103238	0.0536153	pantoate-beta-alanine ligase activity
GO:0006656	4	2	0.0103238	0.0536153	phosphatidylcholine biosynthetic process
GO:0006720	4	2	0.0103238	0.0536153	isoprenoid metabolic process
GO:0006824	4	2	0.0103238	0.0536153	cobalt ion transport
GO:0006935	4	2	0.0103238	0.0536153	chemotaxis
GO:0008106	4	2	0.0103238	0.0536153	alcohol dehydrogenase (NADP+) activity
GO:0008115	4	2	0.0103238	0.0536153	sarcosine oxidase activity
GO:0008624	4	2	0.0103238	0.0536153	induction of apoptosis by extracellular signals
GO:0009608	4	2	0.0103238	0.0536153	response to symbiont
GO:0009931	4	2	0.0103238	0.0536153	calcium-dependent protein serine/threonine kinase activity
GO:0015087	4	2	0.0103238	0.0536153	cobalt ion transmembrane transporter activity
GO:0016901	4	2	0.0103238	0.0536153	oxidoreductase activity, acting on the CH-OH group of donors, quinone or similar compound as acceptor
GO:0018738	4	2	0.0103238	0.0536153	S-formylglutathione hydrolase activity
GO:0019310	4	2	0.0103238	0.0536153	inositol catabolic process
GO:0030272	4	2	0.0103238	0.0536153	5-formyltetrahydrofolate cyclo-ligase activity
GO:0032496	4	2	0.0103238	0.0536153	response to lipopolysaccharide
GO:0032526	4	2	0.0103238	0.0536153	response to retinoic acid
GO:0032770	4	2	0.0103238	0.0536153	positive regulation of monooxygenase activity
GO:0042572	4	2	0.0103238	0.0536153	retinol metabolic process
GO:0043691	4	2	0.0103238	0.0536153	reverse cholesterol transport
GO:0050113	4	2	0.0103238	0.0536153	inositol oxygenase activity
GO:0055037	4	2	0.0103238	0.0536153	recycling endosome
GO:0090346	4	2	0.0103238	0.0536153	cellular organofluorine metabolic process
GO:0019252	32	9	0.0110102	0.0570685	starch biosynthetic process
GO:0005537	23	7	0.011234	0.0580023	mannose binding
GO:0008285	23	7	0.011234	0.0580023	negative regulation of cell proliferation
GO:0016157	37	10	0.0116855	0.0602167	sucrose synthase activity
GO:0004003	78	18	0.0120261	0.0618428	ATP-dependent DNA helicase activity
GO:0006094	42	11	0.0120476	0.0618428	gluconeogenesis
GO:0046556	52	13	0.012116	0.0620743	alpha-N-arabinofuranosidase activity
GO:0015297	427	77	0.0121854	0.0623097	antiporter activity
GO:0019430	19	6	0.0124095	0.0632123	removal of superoxide radicals
GO:0051920	19	6	0.0124095	0.0632123	peroxiredoxin activity
GO:0004314	11	4	0.0127908	0.0647823	[acyl-carrier-protein] S-malonyltransferase activity
GO:0008898	11	4	0.0127908	0.0647823	homocysteine S-methyltransferase activity
GO:0000175	15	5	0.0131438	0.0659422	3'-5'-exoribonuclease activity
GO:0004654	15	5	0.0131438	0.0659422	polyribonucleotide nucleotidyltransferase activity
GO:0006402	15	5	0.0131438	0.0659422	mRNA catabolic process
GO:0046777	15	5	0.0131438	0.0659422	protein autophosphorylation
GO:0047274	15	5	0.0131438	0.0659422	galactinol-sucrose galactosyltransferase activity
GO:0000151	449	80	0.014552	0.0728695	ubiquitin ligase complex
GO:0008131	29	8	0.01629	0.0814193	primary amine oxidase activity
GO:0004320	20	6	0.0167864	0.0831191	oleoyl-[acyl-carrier-protein] hydrolase activity
GO:0016295	20	6	0.0167864	0.0831191	myristoyl-[acyl-carrier-protein] hydrolase activity
GO:0016296	20	6	0.0167864	0.0831191	palmitoyl-[acyl-carrier-protein] hydrolase activity
GO:0016297	20	6	0.0167864	0.0831191	acyl-[acyl-carrier-protein] hydrolase activity
GO:0030674	20	6	0.0167864	0.0831191	protein binding, bridging
GO:0003774	131	27	0.0171068	0.0845485	motor activity
GO:0003863	8	3	0.0178319	0.0863055	3-methyl-2-oxobutanoate dehydrogenase (2-methylpropanoyl-transferring) activity
GO:0003865	8	3	0.0178319	0.0863055	3-oxo-5-alpha-steroid 4-dehydrogenase activity
GO:0003962	8	3	0.0178319	0.0863055	cystathionine gamma-synthase activity
GO:0004793	8	3	0.0178319	0.0863055	threonine aldolase activity
GO:0005093	8	3	0.0178319	0.0863055	Rab GDP-dissociation inhibitor activity
GO:0009306	8	3	0.0178319	0.0863055	protein secretion
GO:0035605	8	3	0.0178319	0.0863055	peptidyl-cysteine S-nitrosylase activity
GO:0035606	8	3	0.0178319	0.0863055	peptidyl-cysteine S-trans-nitrosylation
GO:0046898	8	3	0.0178319	0.0863055	response to cycloheximide
GO:0051402	8	3	0.0178319	0.0863055	neuron apoptosis
GO:0032580	81	18	0.0178518	0.0863055	Golgi cisterna membrane
GO:0071805	202	39	0.0184201	0.0888914	potassium ion transmembrane transport
GO:0003885	12	4	0.019389	0.0915726	D-arabinono-1,4-lactone oxidase activity
GO:0004550	12	4	0.019389	0.0915726	nucleoside diphosphate kinase activity
GO:0004555	12	4	0.019389	0.0915726	alpha,alpha-trehalase activity
GO:0004614	12	4	0.019389	0.0915726	phosphoglucomutase activity
GO:0005991	12	4	0.019389	0.0915726	trehalose metabolic process
GO:0006165	12	4	0.019389	0.0915726	nucleoside diphosphate phosphorylation
GO:0006183	12	4	0.019389	0.0915726	GTP biosynthetic process
GO:0006228	12	4	0.019389	0.0915726	UTP biosynthetic process
GO:0006241	12	4	0.019389	0.0915726	CTP biosynthetic process
GO:0043167	12	4	0.019389	0.0915726	ion binding
GO:0046570	12	4	0.019389	0.0915726	methylthioribulose 1-phosphate dehydratase activity
GO:0071267	12	4	0.019389	0.0915726	L-methionine salvage
GO:0022857	368	66	0.0201434	0.0949667	transmembrane transporter activity
GO:0005337	30	8	0.0203984	0.0958294	nucleoside transmembrane transporter activity
GO:0015858	30	8	0.0203984	0.0958294	nucleoside transport
GO:0006633	654	111	0.0216809	0.101675	fatty acid biosynthetic process
GO:0004733	21	6	0.0221487	0.103503	pyridoxamine-phosphate oxidase activity
GO:0010008	21	6	0.0221487	0.103503	endosome membrane
GO:0004871	540	93	0.0224619	0.103993	signal transducer activity
GO:0004784	72	16	0.022723	0.103993	superoxide dismutase activity
GO:0008202	72	16	0.022723	0.103993	steroid metabolic process
GO:0004476	5	2	0.0230747	0.103993	mannose-6-phosphate isomerase activity
GO:0004516	5	2	0.0230747	0.103993	nicotinate phosphoribosyltransferase activity
GO:0004838	5	2	0.0230747	0.103993	L-tyrosine:2-oxoglutarate aminotransferase activity
GO:0006892	5	2	0.0230747	0.103993	post-Golgi vesicle-mediated transport
GO:0007084	5	2	0.0230747	0.103993	mitotic nuclear envelope reassembly
GO:0008798	5	2	0.0230747	0.103993	beta-aspartyl-peptidase activity
GO:0008886	5	2	0.0230747	0.103993	glyceraldehyde-3-phosphate dehydrogenase (NADP+) (non-phosphorylating) activity
GO:0009651	5	2	0.0230747	0.103993	response to salt stress
GO:0010977	5	2	0.0230747	0.103993	negative regulation of neuron projection development
GO:0019358	5	2	0.0230747	0.103993	nicotinate nucleotide salvage
GO:0031111	5	2	0.0230747	0.103993	negative regulation of microtubule polymerization or depolymerization
GO:0033572	5	2	0.0230747	0.103993	transferrin transport
GO:0044295	5	2	0.0230747	0.103993	axonal growth cone
GO:0048156	5	2	0.0230747	0.103993	tau protein binding
GO:0050403	5	2	0.0230747	0.103993	trans-zeatin O-beta-D-glucosyltransferase activity
GO:0051881	5	2	0.0230747	0.103993	regulation of mitochondrial membrane potential
GO:0003899	592	101	0.0234797	0.105639	DNA-directed RNA polymerase activity
GO:0016844	31	8	0.0252031	0.112717	strictosidine synthase activity
GO:0009881	17	5	0.0252648	0.112717	photoreceptor activity
GO:0050896	17	5	0.0252648	0.112717	response to stimulus
GO:0006725	62	14	0.0253287	0.112812	cellular aromatic compound metabolic process
GO:0015079	177	34	0.0265083	0.117869	potassium ion transmembrane transporter activity
GO:0016829	1537	245	0.0267002	0.118524	lyase activity
GO:0003854	68	15	0.0273807	0.121219	3-beta-hydroxy-delta5-steroid dehydrogenase activity
GO:0006812	660	111	0.0273986	0.121219	cation transport
GO:0006695	13	4	0.0278769	0.122926	cholesterol biosynthetic process
GO:0030286	13	4	0.0278769	0.122926	dynein complex
GO:0003727	9	3	0.028522	0.124407	single-stranded RNA binding
GO:0004455	9	3	0.028522	0.124407	ketol-acid reductoisomerase activity
GO:0004852	9	3	0.028522	0.124407	uroporphyrinogen-III synthase activity
GO:0010038	9	3	0.028522	0.124407	response to metal ion
GO:0016756	9	3	0.028522	0.124407	glutathione gamma-glutamylcysteinyltransferase activity
GO:0046938	9	3	0.028522	0.124407	phytochelatin biosynthetic process
GO:0005875	22	6	0.0285869	0.124407	microtubule associated complex
GO:0016790	22	6	0.0285869	0.124407	thiolester hydrolase activity
GO:0045431	125	25	0.0288037	0.124941	flavonol synthase activity
GO:0051555	125	25	0.0288037	0.124941	flavonol biosynthetic process
GO:0042214	42	10	0.0299288	0.12961	terpene metabolic process
GO:0008236	496	85	0.0303218	0.131098	serine-type peptidase activity
GO:0042277	37	9	0.0305754	0.131981	peptide binding
GO:0004869	32	8	0.0307569	0.132485	cysteine-type endopeptidase inhibitor activity
GO:0015934	173	33	0.030792	0.132485	large ribosomal subunit
GO:0005452	53	12	0.0322421	0.138501	inorganic anion exchanger activity
GO:0016847	75	16	0.0328882	0.140821	1-aminocyclopropane-1-carboxylate synthase activity
GO:0042218	75	16	0.0328882	0.140821	1-aminocyclopropane-1-carboxylate biosynthetic process
GO:0006103	18	5	0.0334385	0.142489	2-oxoglutarate metabolic process
GO:0016701	18	5	0.0334385	0.142489	oxidoreductase activity, acting on single donors with incorporation of molecular oxygen
GO:0004022	48	11	0.0337907	0.143529	alcohol dehydrogenase (NAD) activity
GO:0030976	48	11	0.0337907	0.143529	thiamine pyrophosphate binding
GO:0005759	205	38	0.0351243	0.148803	mitochondrial matrix
GO:0007059	43	10	0.0352002	0.148803	chromosome segregation
GO:0051538	43	10	0.0352002	0.148803	3 iron, 4 sulfur cluster binding
GO:0018106	163	31	0.0357187	0.150755	peptidyl-histidine phosphorylation
GO:0016209	87	18	0.0358075	0.150891	antioxidant activity
GO:0016616	430	74	0.0361118	0.151257	oxidoreductase activity, acting on the CH-OH group of donors, NAD or NADP as acceptor
GO:0003678	23	6	0.0361788	0.151257	DNA helicase activity
GO:0004366	23	6	0.0361788	0.151257	glycerol-3-phosphate O-acyltransferase activity
GO:0016040	23	6	0.0361788	0.151257	glutamate synthase (NADH) activity
GO:0045181	23	6	0.0361788	0.151257	glutamate synthase activity, NADH or NADPH as acceptor
GO:0042973	188	35	0.0381442	0.158975	glucan endo-1,3-beta-D-glucosidase activity
GO:0000276	14	4	0.0383911	0.158975	mitochondrial proton-transporting ATP synthase complex, coupling factor F(o)
GO:0015137	14	4	0.0383911	0.158975	citrate transmembrane transporter activity
GO:0015746	14	4	0.0383911	0.158975	citrate transport
GO:0016656	14	4	0.0383911	0.158975	monodehydroascorbate reductase (NADH) activity
GO:0016841	14	4	0.0383911	0.158975	ammonia-lyase activity
GO:0009693	82	17	0.0384619	0.158975	ethylene biosynthetic process
GO:0030145	164	31	0.0385032	0.158975	manganese ion binding
GO:0009611	49	11	0.0391381	0.161346	response to wounding
GO:0006813	195	36	0.0406281	0.165385	potassium ion transport
GO:0001523	6	2	0.0412996	0.165385	retinoid metabolic process
GO:0004055	6	2	0.0412996	0.165385	argininosuccinate synthase activity
GO:0004329	6	2	0.0412996	0.165385	formate-tetrahydrofolate ligase activity
GO:0005542	6	2	0.0412996	0.165385	folic acid binding
GO:0005905	6	2	0.0412996	0.165385	coated pit
GO:0006309	6	2	0.0412996	0.165385	DNA fragmentation involved in apoptotic nuclear change
GO:0008250	6	2	0.0412996	0.165385	oligosaccharyltransferase complex
GO:0009539	6	2	0.0412996	0.165385	photosystem II reaction center
GO:0016633	6	2	0.0412996	0.165385	galactonolactone dehydrogenase activity
GO:0016899	6	2	0.0412996	0.165385	oxidoreductase activity, acting on the CH-OH group of donors, oxygen as acceptor
GO:0017060	6	2	0.0412996	0.165385	3-galactosyl-N-acetylglucosaminide 4-alpha-L-fucosyltransferase activity
GO:0019104	6	2	0.0412996	0.165385	DNA N-glycosylase activity
GO:0042627	6	2	0.0412996	0.165385	chylomicron
GO:0044238	6	2	0.0412996	0.165385	primary metabolic process
GO:0046487	6	2	0.0412996	0.165385	glyoxylate metabolic process
GO:0051260	6	2	0.0412996	0.165385	protein homooligomerization
GO:0004087	10	3	0.0422735	0.16727	carbamoyl-phosphate synthase (ammonia) activity
GO:0004475	10	3	0.0422735	0.16727	mannose-1-phosphate guanylyltransferase activity
GO:0004602	10	3	0.0422735	0.16727	glutathione peroxidase activity
GO:0008083	10	3	0.0422735	0.16727	growth factor activity
GO:0030139	10	3	0.0422735	0.16727	endocytic vesicle
GO:0035086	10	3	0.0422735	0.16727	flagellar axoneme
GO:0003871	19	5	0.0431441	0.170461	5-methyltetrahydropteroyltriglutamate-homocysteine S-methyltransferase activity
GO:0004866	34	8	0.0442965	0.17473	endopeptidase inhibitor activity
GO:0008171	72	15	0.044356	0.17473	O-methyltransferase activity
GO:0015293	107	21	0.0466224	0.183386	symporter activity
GO:0004316	67	14	0.0476133	0.187007	3-oxoacyl-[acyl-carrier-protein] reductase (NADPH) activity
GO:0003333	96	19	0.0495878	0.194189	amino acid transmembrane transport
GO:0015171	96	19	0.0495878	0.194189	amino acid transmembrane transporter activity
GO:0016772	8619	1361	1.00427e-05	0.000132196	transferase activity, transferring phosphorus-containing groups
GO:0004519	626	170	1.01338e-17	3.74248e-16	endonuclease activity
GO:0016491	8245	1547	1.02334e-32	4.85903e-31	oxidoreductase activity
GO:0070469	151	41	1.07269e-05	0.000140506	respiratory chain
GO:0055114	8692	1656	1.07315e-38	5.59512e-37	oxidation-reduction process
GO:0005792	134	48	1.11538e-10	3.15511e-09	microsome
GO:0006956	7	6	1.18827e-06	1.97475e-05	complement activation
GO:0008186	7	6	1.18827e-06	1.97475e-05	RNA-dependent ATPase activity
GO:0009905	7	6	1.18827e-06	1.97475e-05	ent-copalyl diphosphate synthase activity
GO:0004642	16	9	1.19898e-05	0.000156279	phosphoribosylformylglycinamidine synthase activity
GO:0006953	14	12	1.2017e-10	3.36351e-09	acute-phase response
GO:0015074	956	597	1.21618e-261	7.52049e-260	DNA integration
GO:0006855	308	71	1.23265e-05	0.000159108	drug transmembrane transport
GO:0015238	308	71	1.23265e-05	0.000159108	drug transmembrane transporter activity
GO:0016020	12709	2106	1.24014e-15	4.45612e-14	membrane
GO:0048544	646	228	1.24261e-41	6.6082e-40	recognition of pollen
GO:0050508	34	17	1.26533e-07	2.4539e-06	glucuronosyl-N-acetylglucosaminyl-proteoglycan 4-alpha-N-acetylglucosaminyltransferase activity
GO:0001539	16	13	1.27045e-10	3.48259e-09	ciliary or flagellar motility
GO:0004803	16	13	1.27045e-10	3.48259e-09	transposase activity
GO:0008519	55	23	1.28278e-07	2.4539e-06	ammonium transmembrane transporter activity
GO:0072488	55	23	1.28278e-07	2.4539e-06	ammonium transmembrane transport
GO:0006817	29	13	1.3025e-05	0.000167311	phosphate ion transport
GO:0005524	19051	3190	1.31757e-27	5.74329e-26	ATP binding
GO:0001932	9	7	1.32998e-06	2.13038e-05	regulation of protein phosphorylation
GO:0005044	9	7	1.32998e-06	2.13038e-05	scavenger receptor activity
GO:0005952	9	7	1.32998e-06	2.13038e-05	cAMP-dependent protein kinase complex
GO:0006957	9	7	1.32998e-06	2.13038e-05	complement activation, alternative pathway
GO:0008603	9	7	1.32998e-06	2.13038e-05	cAMP-dependent protein kinase regulator activity
GO:0047216	9	7	1.32998e-06	2.13038e-05	inositol 3-alpha-galactosyltransferase activity
GO:0006869	169	47	1.38474e-06	2.20481e-05	lipid transport
GO:0006979	232	70	1.39811e-10	3.79345e-09	response to oxidative stress
GO:0019861	56	20	1.40163e-05	0.00017918	flagellum
GO:0009820	198	58	1.41416e-08	3.10765e-07	alkaloid metabolic process
GO:0046961	92	34	1.47203e-08	3.20829e-07	proton-transporting ATPase activity, rotational mechanism
GO:0004322	41	19	1.497e-07	2.84323e-06	ferroxidase activity
GO:0004867	46	23	1.50856e-09	3.61374e-08	serine-type endopeptidase inhibitor activity
GO:0004497	898	262	1.63829e-31	7.64246e-30	monooxygenase activity
GO:0016747	465	117	1.67482e-10	4.49832e-09	transferase activity, transferring acyl groups other than amino-acyl groups
GO:0009288	12	9	1.71569e-07	3.23548e-06	bacterial-type flagellum
GO:0004332	32	15	1.73528e-06	2.7465e-05	fructose-bisphosphate aldolase activity
GO:0005829	205	54	1.7819e-06	2.8036e-05	cytosol
GO:0047134	62	23	1.80904e-06	2.82955e-05	protein-disulfide reductase activity
GO:0003735	1571	308	1.82766e-09	4.33905e-08	structural constituent of ribosome
GO:0009790	11	7	1.86167e-05	0.000235723	embryo development
GO:0016324	11	7	1.86167e-05	0.000235723	apical plasma membrane
GO:0004190	585	222	1.88594e-46	1.04473e-44	aspartic-type endopeptidase activity
GO:0010044	83	26	1.92543e-05	0.000242641	response to aluminum ion
GO:0042026	56	23	1.94113e-07	3.63484e-06	protein refolding
GO:0006278	684	288	1.97068e-71	1.1149e-69	RNA-dependent DNA replication
GO:0007596	14	9	1.97404e-06	3.05174e-05	blood coagulation
GO:0020037	1166	350	1.99115e-44	1.0805e-42	heme binding
GO:0005625	23	11	2.01094e-05	0.000252221	soluble fraction
GO:0016023	77	30	2.03515e-08	4.39956e-07	cytoplasmic membrane-bounded vesicle
GO:0006313	17	14	2.04639e-11	6.18336e-10	transposition, DNA-mediated
GO:0009190	17	14	2.04639e-11	6.18336e-10	cyclic nucleotide biosynthetic process
GO:0016849	17	14	2.04639e-11	6.18336e-10	phosphorus-oxygen lyase activity
GO:0045087	943	258	2.05783e-26	8.82542e-25	innate immune response
GO:0008360	15	11	2.07289e-08	4.44501e-07	regulation of cell shape
GO:0006915	2797	778	2.0867e-80	1.2062e-78	apoptotic process
GO:0043086	405	105	2.0945e-10	5.56927e-09	negative regulation of catalytic activity
GO:0009060	10	8	2.10013e-07	3.90507e-06	aerobic respiration
GO:0009607	114	39	2.10506e-08	4.47788e-07	response to biotic stimulus
GO:0005938	29	14	2.11166e-06	3.24561e-05	cell cortex
GO:0008201	17	11	2.12905e-07	3.93135e-06	heparin binding
GO:0016707	35	17	2.25658e-07	4.1381e-06	gibberellin 3-beta-dioxygenase activity
GO:0005506	1584	414	2.28722e-36	1.14749e-34	iron ion binding
GO:0004096	20	10	2.34327e-05	0.000291157	catalase activity
GO:0004351	20	10	2.34327e-05	0.000291157	glutamate decarboxylase activity
GO:0045261	79	32	2.36084e-09	5.55529e-08	proton-transporting ATP synthase complex, catalytic core F(1)
GO:0006955	18	13	2.43742e-09	5.68517e-08	immune response
GO:0004601	289	76	2.48728e-08	5.24895e-07	peroxidase activity
GO:0005507	391	99	2.50613e-09	5.79461e-08	copper ion binding
GO:0004813	23	15	2.55918e-09	5.81612e-08	alanine-tRNA ligase activity
GO:0006419	23	15	2.55918e-09	5.81612e-08	alanyl-tRNA aminoacylation
GO:0042626	422	108	2.70504e-10	7.12147e-09	ATPase activity, coupled to transmembrane movement of substances
GO:0007165	1862	383	2.7128e-14	9.61777e-13	signal transduction
GO:0055085	3336	567	2.72833e-06	4.16933e-05	transmembrane transport
GO:0007155	42	16	2.87083e-05	0.000355048	cell adhesion
GO:0046274	84	39	2.90887e-13	9.79076e-12	lignin catabolic process
GO:0004713	401	94	3.05751e-07	5.56844e-06	protein tyrosine kinase activity
GO:0005618	464	122	3.18125e-12	1.04431e-10	cell wall
GO:0005577	9	6	3.27933e-05	0.000401832	fibrinogen complex
GO:0016832	9	6	3.27933e-05	0.000401832	aldehyde-lyase activity
GO:0016712	11	9	3.28396e-08	6.87562e-07	oxidoreductase activity, acting on paired donors, with incorporation or reduction of molecular oxygen, reduced flavin or flavoprotein as one donor, and incorporation of one atom of oxygen
GO:0042744	67	30	3.28981e-10	8.57609e-09	hydrogen peroxide catabolic process
GO:0006879	52	23	3.40056e-08	7.02059e-07	cellular iron ion homeostasis
GO:0004523	121	49	3.41126e-13	1.13382e-11	ribonuclease H activity
GO:0010466	64	23	3.49909e-06	5.28641e-05	negative regulation of peptidase activity
GO:0030414	64	23	3.49909e-06	5.28641e-05	peptidase inhibitor activity
GO:0006810	4923	914	3.5861e-18	1.36221e-16	transport
GO:0016021	10768	1772	3.59229e-12	1.16487e-10	integral to membrane
GO:0016706	412	92	3.6344e-06	5.45982e-05	oxidoreductase activity, acting on paired donors, with incorporation or reduction of molecular oxygen, 2-oxoglutarate as one donor, and incorporation of one atom each of oxygen into both donors
GO:0000160	573	163	3.68532e-19	1.42018e-17	two-component signal transduction system (phosphorelay)
GO:0008447	95	28	3.71389e-05	0.000452993	L-ascorbate oxidase activity
GO:0004674	6517	1065	3.78066e-07	6.83863e-06	protein serine/threonine kinase activity
GO:0008762	237	65	3.88159e-08	7.93934e-07	UDP-N-acetylmuramate dehydrogenase activity
GO:0005216	404	104	3.89206e-10	9.95096e-09	ion channel activity
GO:0003676	7212	1324	3.94761e-24	1.56667e-22	nucleic acid binding
GO:0004888	916	249	3.98965e-25	1.65757e-23	transmembrane signaling receptor activity
GO:0047213	200	52	4.0274e-06	6.01621e-05	anthocyanidin 3-O-glucosyltransferase activity
GO:0008483	159	41	4.10977e-05	0.00049899	transaminase activity
GO:0015696	18	12	4.17659e-08	8.47752e-07	ammonium transport
GO:0046470	73	25	4.26837e-06	6.34055e-05	phosphatidylcholine metabolic process
GO:0005840	1638	317	4.37719e-09	9.86352e-08	ribosome
GO:0035556	252	62	4.40916e-06	6.51331e-05	intracellular signal transduction
GO:0006826	49	22	4.41277e-08	8.82223e-07	iron ion transport
GO:0008199	49	22	4.41277e-08	8.82223e-07	ferric iron binding
GO:0008812	27	13	4.46565e-06	6.56031e-05	choline dehydrogenase activity
GO:0005315	28	12	4.47672e-05	0.000538624	inorganic phosphate transmembrane transporter activity
GO:0045735	149	44	4.50051e-07	8.08572e-06	nutrient reservoir activity
GO:0017111	2462	537	4.5427e-25	1.85831e-23	nucleoside-triphosphatase activity
GO:0004672	8149	1296	4.64857e-06	6.79151e-05	protein kinase activity
GO:0004857	166	45	4.69811e-06	6.82638e-05	enzyme inhibitor activity
GO:0005615	210	64	4.83466e-10	1.22432e-08	extracellular space
GO:0003677	11408	2033	4.85272e-30	2.22472e-28	DNA binding
GO:0006958	11	10	4.88164e-10	1.22455e-08	complement activation, classical pathway
GO:0030247	12	7	4.88212e-05	0.000584755	polysaccharide binding
GO:0022627	18	9	4.97806e-05	0.000592918	cytosolic small ribosomal subunit
GO:0030599	186	46	5.0332e-05	0.000592918	pectinesterase activity
GO:0044262	69	22	5.03837e-05	0.000592918	cellular carbohydrate metabolic process
GO:0003964	850	395	5.03852e-114	3.04487e-112	RNA-directed DNA polymerase activity
GO:0004568	78	24	5.092e-05	0.000592918	chitinase activity
GO:0006032	78	24	5.092e-05	0.000592918	chitin catabolic process
GO:0006641	7	5	5.12866e-05	0.000592918	triglyceride metabolic process
GO:0032934	7	5	5.12866e-05	0.000592918	sterol binding
GO:0051092	7	5	5.12866e-05	0.000592918	positive regulation of NF-kappaB transcription factor activity
GO:0005886	1386	350	5.23632e-28	2.32056e-26	plasma membrane
GO:0005887	51	21	5.42249e-07	9.67677e-06	integral to plasma membrane
GO:0016614	332	92	5.43297e-11	1.62318e-09	oxidoreductase activity, acting on CH-OH group of donors
GO:0005215	1346	242	5.5325e-05	0.000630886	transporter activity
GO:0016469	47	25	5.55487e-11	1.64116e-09	proton-transporting two-sector ATPase complex
GO:0006536	30	15	5.58242e-07	9.83023e-06	glutamate metabolic process
GO:0016779	1345	249	5.62598e-06	8.08621e-05	nucleotidyltransferase activity
GO:0005102	36	14	5.63337e-05	0.000630886	receptor binding
GO:0005247	36	14	5.63337e-05	0.000630886	voltage-gated chloride channel activity
GO:0006412	2245	384	5.65939e-05	0.000630886	translation
GO:0050660	733	169	5.72323e-11	1.67231e-09	flavin adenine dinucleotide binding
GO:0022904	21	11	5.77811e-06	8.19076e-05	respiratory electron transport chain
GO:0006572	10	7	5.80987e-06	8.19076e-05	tyrosine catabolic process
GO:0030168	10	7	5.80987e-06	8.19076e-05	platelet activation
GO:0016702	450	98	5.82194e-06	8.19076e-05	oxidoreductase activity, acting on single donors with incorporation of molecular oxygen, incorporation of two atoms of oxygen
GO:0043066	40	15	5.82905e-05	0.000630886	negative regulation of apoptotic process
GO:0002474	5	4	5.86043e-05	0.000630886	antigen processing and presentation of peptide antigen via MHC class I
GO:0008676	5	4	5.86043e-05	0.000630886	3-deoxy-8-phosphooctulonate synthase activity
GO:0010468	5	4	5.86043e-05	0.000630886	regulation of gene expression
GO:0010873	5	4	5.86043e-05	0.000630886	positive regulation of cholesterol esterification
GO:0015232	5	4	5.86043e-05	0.000630886	heme transporter activity
GO:0015886	5	4	5.86043e-05	0.000630886	heme transport
GO:0030178	5	4	5.86043e-05	0.000630886	negative regulation of Wnt receptor signaling pathway
GO:0032575	5	4	5.86043e-05	0.000630886	ATP-dependent 5'-3' RNA helicase activity
GO:0042612	5	4	5.86043e-05	0.000630886	MHC class I protein complex
GO:0043141	5	4	5.86043e-05	0.000630886	ATP-dependent 5'-3' DNA helicase activity
GO:0043621	5	4	5.86043e-05	0.000630886	protein self-association
GO:0055072	5	4	5.86043e-05	0.000630886	iron ion homeostasis
GO:0048046	363	106	5.8711e-14	2.05411e-12	apoplast
GO:0006468	8153	1295	5.89547e-06	8.20736e-05	protein phosphorylation
GO:0006629	1276	244	5.89714e-07	1.03161e-05	lipid metabolic process
GO:0006952	3265	926	5.90114e-101	3.48692e-99	defense response
GO:0070330	131	42	5.93759e-08	1.17821e-06	aromatase activity
GO:0008559	182	45	5.9709e-05	0.000640186	xenobiotic-transporting ATPase activity
GO:0019684	83	27	6.23881e-06	8.6401e-05	photosynthesis, light reaction
GO:0016998	153	42	6.3765e-06	8.78503e-05	cell wall macromolecule catabolic process
GO:0046933	112	43	6.43089e-11	1.85867e-09	hydrogen ion transporting ATP synthase activity, rotational mechanism
GO:0006200	958	283	6.44993e-35	3.11825e-33	ATP catabolic process
GO:0031224	914	248	6.54772e-25	2.63794e-23	intrinsic to membrane
GO:0016758	810	160	6.6252e-06	9.08063e-05	transferase activity, transferring hexosyl groups
GO:0031012	24	15	6.65326e-09	1.48664e-07	extracellular matrix
GO:0015986	111	41	6.81845e-10	1.69442e-08	ATP synthesis coupled proton transport
GO:0009055	1704	403	6.85563e-26	2.89351e-24	electron carrier activity
GO:0005529	1123	325	6.91025e-38	3.53353e-36	sugar binding
GO:0008553	67	37	6.9545e-16	2.53315e-14	hydrogen-exporting ATPase activity, phosphorylative mechanism
GO:0006811	856	195	6.95783e-12	2.22902e-10	ion transport
GO:0046034	61	25	6.9599e-08	1.37084e-06	ATP metabolic process
GO:0000156	469	138	7.0618e-18	2.64469e-16	two-component response regulator activity
GO:0019863	49	17	7.76674e-05	0.000826071	IgE binding
GO:0004970	97	32	7.81019e-07	1.34853e-05	ionotropic glutamate receptor activity
GO:0005234	97	32	7.81019e-07	1.34853e-05	extracellular-glutamate-gated ion channel activity
GO:0016887	957	285	7.82899e-36	3.85505e-34	ATPase activity
GO:0004518	619	140	7.83041e-09	1.73509e-07	nuclease activity
GO:0006073	80	33	7.83794e-10	1.89464e-08	cellular glucan metabolic process
GO:0016762	80	33	7.83794e-10	1.89464e-08	xyloglucan:xyloglucosyl transferase activity
GO:0033178	54	27	7.98377e-11	2.28267e-09	proton-transporting two-sector ATPase complex, catalytic domain
GO:0005576	1379	335	8.0461e-24	3.14626e-22	extracellular region
GO:0046914	80	24	8.11752e-05	0.00085693	transition metal ion binding
GO:0016711	45	16	8.12134e-05	0.00085693	flavonoid 3'-monooxygenase activity
GO:0009279	8	6	8.32184e-06	0.00011207	cell outer membrane
GO:0045490	8	6	8.32184e-06	0.00011207	pectin catabolic process
GO:0034366	6	5	8.34517e-06	0.00011207	spherical high-density lipoprotein particle
GO:0030288	130	49	8.46633e-12	2.68e-10	outer membrane-bounded periplasmic space
GO:0016705	914	261	8.66765e-30	3.90632e-28	oxidoreductase activity, acting on paired donors, with incorporation or reduction of molecular oxygen
GO:0004129	56	22	8.67566e-07	1.4883e-05	cytochrome-c oxidase activity
GO:0000166	15355	2337	8.77073e-05	0.000921793	nucleotide binding
GO:0005578	67	23	8.79748e-06	0.000117196	proteinaceous extracellular matrix
GO:0006066	39	16	8.81505e-06	0.000117196	alcohol metabolic process
GO:0005739	1381	246	8.89482e-05	0.000931155	mitochondrion
GO:0005773	279	66	9.56316e-06	0.00012651	vacuole
GO:0015992	237	78	9.58627e-14	3.31038e-12	proton transport

## Sheet: 96h_vs_72h
GO	All_transcripts_with_GO_annotation(100224)	DETs_with_GO_annotation(15912)	Pvalue	Qvalue	GO_term
GO:0000050	9	9	0	0	urea cycle
GO:0000104	9	9	0	0	succinate dehydrogenase activity
GO:0000150	12	12	0	0	recombinase activity
GO:0000271	13	13	0	0	polysaccharide biosynthetic process
GO:0000921	4	4	0	0	septin ring assembly
GO:0001101	6	6	0	0	response to acid
GO:0001539	11	11	0	0	ciliary or flagellar motility
GO:0001540	5	5	0	0	beta-amyloid binding
GO:0001666	8	8	0	0	response to hypoxia
GO:0003690	9	9	0	0	double-stranded DNA binding
GO:0004043	18	18	0	0	L-aminoadipate-semialdehyde dehydrogenase activity
GO:0004352	4	4	0	0	glutamate dehydrogenase (NAD+) activity
GO:0004397	6	6	0	0	histidine ammonia-lyase activity
GO:0004451	8	8	0	0	isocitrate lyase activity
GO:0004574	6	6	0	0	oligo-1,6-glucosidase activity
GO:0004731	4	4	0	0	purine-nucleoside phosphorylase activity
GO:0004736	8	8	0	0	pyruvate carboxylase activity
GO:0005178	4	4	0	0	integrin binding
GO:0005355	10	10	0	0	glucose transmembrane transporter activity
GO:0005415	11	11	0	0	nucleoside:sodium symporter activity
GO:0005518	5	5	0	0	collagen binding
GO:0005577	9	9	0	0	fibrinogen complex
GO:0005581	6	6	0	0	collagen
GO:0005940	4	4	0	0	septin ring
GO:0005997	6	6	0	0	xylulose metabolic process
GO:0006047	7	7	0	0	UDP-N-acetylglucosamine metabolic process
GO:0006206	4	4	0	0	pyrimidine base metabolic process
GO:0006304	12	12	0	0	DNA modification
GO:0006449	4	4	0	0	regulation of translational termination
GO:0006532	4	4	0	0	aspartate biosynthetic process
GO:0006533	4	4	0	0	aspartate catabolic process
GO:0006547	9	9	0	0	histidine metabolic process
GO:0006548	10	10	0	0	histidine catabolic process
GO:0006641	6	6	0	0	triglyceride metabolic process
GO:0006827	10	10	0	0	high-affinity iron ion transport
GO:0006892	4	4	0	0	post-Golgi vesicle-mediated transport
GO:0006953	9	9	0	0	acute-phase response
GO:0006956	6	6	0	0	complement activation
GO:0006957	6	6	0	0	complement activation, alternative pathway
GO:0006958	8	8	0	0	complement activation, classical pathway
GO:0007160	6	6	0	0	cell-matrix adhesion
GO:0007596	11	11	0	0	blood coagulation
GO:0008201	15	15	0	0	heparin binding
GO:0008410	4	4	0	0	CoA-transferase activity
GO:0008676	4	4	0	0	3-deoxy-8-phosphooctulonate synthase activity
GO:0008677	4	4	0	0	2-dehydropantoate 2-reductase activity
GO:0008720	5	5	0	0	D-lactate dehydrogenase activity
GO:0008745	8	8	0	0	N-acetylmuramoyl-L-alanine amidase activity
GO:0008761	7	7	0	0	UDP-N-acetylglucosamine 2-epimerase activity
GO:0008940	18	18	0	0	nitrate reductase activity
GO:0009060	10	10	0	0	aerobic respiration
GO:0009166	12	12	0	0	nucleotide catabolic process
GO:0009253	10	10	0	0	peptidoglycan catabolic process
GO:0009288	7	7	0	0	bacterial-type flagellum
GO:0009295	5	5	0	0	nucleoid
GO:0009401	63	63	0	0	phosphoenolpyruvate-dependent sugar phosphotransferase system
GO:0010468	6	6	0	0	regulation of gene expression
GO:0010811	4	4	0	0	positive regulation of cell-substrate adhesion
GO:0010873	4	4	0	0	positive regulation of cholesterol esterification
GO:0014068	4	4	0	0	positive regulation of phosphatidylinositol 3-kinase cascade
GO:0014911	4	4	0	0	positive regulation of smooth muscle cell migration
GO:0015020	5	5	0	0	glucuronosyltransferase activity
GO:0015077	5	5	0	0	monovalent inorganic cation transmembrane transporter activity
GO:0015129	4	4	0	0	lactate transmembrane transporter activity
GO:0015144	6	6	0	0	carbohydrate transmembrane transporter activity
GO:0015197	6	6	0	0	peptide transporter activity
GO:0015321	4	4	0	0	sodium-dependent phosphate transmembrane transporter activity
GO:0015672	7	7	0	0	monovalent inorganic cation transport
GO:0015727	4	4	0	0	lactate transport
GO:0015758	10	10	0	0	glucose transport
GO:0015774	4	4	0	0	polysaccharide transport
GO:0015833	18	18	0	0	peptide transport
GO:0015893	4	4	0	0	drug transport
GO:0015942	4	4	0	0	formate metabolic process
GO:0016407	4	4	0	0	acetyltransferase activity
GO:0016539	7	7	0	0	intein-mediated protein splicing
GO:0016661	18	18	0	0	oxidoreductase activity, acting on other nitrogenous compounds as donors
GO:0016682	4	4	0	0	oxidoreductase activity, acting on diphenols and related substances as donors, oxygen as acceptor
GO:0016684	6	6	0	0	oxidoreductase activity, acting on peroxide as acceptor
GO:0016712	8	8	0	0	oxidoreductase activity, acting on paired donors, with incorporation or reduction of molecular oxygen, reduced flavin or flavoprotein as one donor, and incorporation of one atom of oxygen
GO:0016837	5	5	0	0	carbon-oxygen lyase activity, acting on polysaccharides
GO:0019285	5	5	0	0	glycine betaine biosynthetic process from choline
GO:0019290	12	12	0	0	siderophore biosynthetic process
GO:0019550	4	4	0	0	glutamate catabolic process to aspartate
GO:0019551	4	4	0	0	glutamate catabolic process to 2-oxoglutarate
GO:0020027	5	5	0	0	hemoglobin metabolic process
GO:0030141	4	4	0	0	secretory granule
GO:0030168	10	10	0	0	platelet activation
GO:0030198	6	6	0	0	extracellular matrix organization
GO:0030212	7	7	0	0	hyaluronan metabolic process
GO:0031419	6	6	0	0	cobalamin binding
GO:0032088	4	4	0	0	negative regulation of NF-kappaB transcription factor activity
GO:0032092	4	4	0	0	positive regulation of protein binding
GO:0033627	4	4	0	0	cell adhesion mediated by integrin
GO:0034219	6	6	0	0	carbohydrate transmembrane transport
GO:0034361	9	9	0	0	very-low-density lipoprotein particle
GO:0034364	8	8	0	0	high-density lipoprotein particle
GO:0035873	4	4	0	0	lactate transmembrane transport
GO:0042025	5	5	0	0	host cell nucleus
GO:0042126	14	14	0	0	nitrate metabolic process
GO:0042157	6	6	0	0	lipoprotein metabolic process
GO:0042278	4	4	0	0	purine nucleoside metabolic process
GO:0042602	6	6	0	0	riboflavin reductase (NADPH) activity
GO:0042627	5	5	0	0	chylomicron
GO:0042632	5	5	0	0	cholesterol homeostasis
GO:0042981	4	4	0	0	regulation of apoptotic process
GO:0043190	10	10	0	0	ATP-binding cassette (ABC) transporter complex
GO:0043499	7	7	0	0	eukaryotic cell surface binding
GO:0043602	6	6	0	0	nitrate catabolic process
GO:0044341	4	4	0	0	sodium-dependent phosphate transport
GO:0046686	4	4	0	0	response to cadmium ion
GO:0046952	4	4	0	0	ketone body catabolic process
GO:0050038	6	6	0	0	L-xylulose reductase (NADP+) activity
GO:0050502	4	4	0	0	cis-zeatin O-beta-D-glucosyltransferase activity
GO:0050731	6	6	0	0	positive regulation of peptidyl-tyrosine phosphorylation
GO:0050766	4	4	0	0	positive regulation of phagocytosis
GO:0050840	4	4	0	0	extracellular matrix binding
GO:0061302	4	4	0	0	smooth muscle cell-matrix adhesion
GO:0003937	5	4	0.000100817	0.000618895	IMP cyclohydrolase activity
GO:0004421	5	4	0.000100817	0.000618895	hydroxymethylglutaryl-CoA synthase activity
GO:0004643	5	4	0.000100817	0.000618895	phosphoribosylaminoimidazolecarboxamide formyltransferase activity
GO:0004768	5	4	0.000100817	0.000618895	stearoyl-CoA 9-desaturase activity
GO:0006527	5	4	0.000100817	0.000618895	arginine catabolic process
GO:0008824	5	4	0.000100817	0.000618895	cyanate hydratase activity
GO:0009439	5	4	0.000100817	0.000618895	cyanate metabolic process
GO:0019310	5	4	0.000100817	0.000618895	inositol catabolic process
GO:0032575	5	4	0.000100817	0.000618895	ATP-dependent 5'-3' RNA helicase activity
GO:0043141	5	4	0.000100817	0.000618895	ATP-dependent 5'-3' DNA helicase activity
GO:0043621	5	4	0.000100817	0.000618895	protein self-association
GO:0008408	82	26	0.0001043	0.000638868	3'-5' exonuclease activity
GO:0004791	12	7	0.000108823	0.000665106	thioredoxin-disulfide reductase activity
GO:0019752	74	24	0.000116434	0.000710068	carboxylic acid metabolic process
GO:0004351	21	10	0.000119121	0.000724872	glutamate decarboxylase activity
GO:0015440	18	9	0.000128619	0.000780962	peptide-transporting ATPase activity
GO:0032549	35	14	0.000135773	0.000822607	ribonucleoside binding
GO:0009058	1149	228	0.000138318	0.000836211	biosynthetic process
GO:0008762	234	58	0.000156494	0.000944047	UDP-N-acetylmuramate dehydrogenase activity
GO:0006979	230	57	0.000176056	0.00105976	response to oxidative stress
GO:0004399	10	6	0.000194859	0.00116041	histidinol dehydrogenase activity
GO:0004638	10	6	0.000194859	0.00116041	phosphoribosylaminoimidazole carboxylase activity
GO:0009312	10	6	0.000194859	0.00116041	oligosaccharide biosynthetic process
GO:0009790	10	6	0.000194859	0.00116041	embryo development
GO:0010285	10	6	0.000194859	0.00116041	L,L-diaminopimelate aminotransferase activity
GO:0015439	29	12	0.000219217	0.00130268	heme-transporting ATPase activity
GO:0030170	890	180	0.000231191	0.00137091	pyridoxal phosphate binding
GO:0004046	13	7	0.000243365	0.00142491	aminoacylase activity
GO:0005658	13	7	0.000243365	0.00142491	alpha DNA polymerase:primase complex
GO:0006261	13	7	0.000243365	0.00142491	DNA-dependent DNA replication
GO:0006916	13	7	0.000243365	0.00142491	anti-apoptosis
GO:0042274	13	7	0.000243365	0.00142491	ribosomal small subunit biogenesis
GO:0046417	13	7	0.000243365	0.00142491	chorismate metabolic process
GO:0006164	208	52	0.000247017	0.00144326	purine nucleotide biosynthetic process
GO:0004713	397	89	0.00024817	0.00144697	protein tyrosine kinase activity
GO:0071482	16	8	0.000250339	0.0014475	cellular response to light stimulus
GO:0006414	258	62	0.000251296	0.00145002	translational elongation
GO:0030599	185	47	0.00030095	0.00173295	pectinesterase activity
GO:0000036	87	26	0.000313011	0.00179868	acyl carrier activity
GO:0019835	30	12	0.000330795	0.00189697	cytolysis
GO:0004055	8	5	0.000334613	0.00191336	argininosuccinate synthase activity
GO:0006561	23	10	0.000335027	0.00191336	proline biosynthetic process
GO:0005216	396	88	0.000361146	0.00205648	ion channel activity
GO:0009626	221	54	0.000361563	0.00205648	plant-type hypersensitive response
GO:0045735	143	38	0.000364268	0.00206765	nutrient reservoir activity
GO:0019684	79	24	0.000369053	0.00209055	photosynthesis, light reaction
GO:0047268	34	13	0.000373707	0.00211262	galactinol-raffinose galactosyltransferase activity
GO:0019430	20	9	0.00039942	0.00224886	removal of superoxide radicals
GO:0009098	50	17	0.000422149	0.00237203	leucine biosynthetic process
GO:0016639	71	22	0.000428538	0.00240309	oxidoreductase activity, acting on the CH-NH2 group of donors, NAD or NADP as acceptor
GO:0031176	17	8	0.000456953	0.00255729	endo-1,4-beta-xylanase activity
GO:0003938	11	6	0.000462034	0.00256512	IMP dehydrogenase activity
GO:0004019	11	6	0.000462034	0.00256512	adenylosuccinate synthase activity
GO:0008203	11	6	0.000462034	0.00256512	cholesterol metabolic process
GO:0050821	11	6	0.000462034	0.00256512	protein stabilization
GO:0004869	31	12	0.000487249	0.00269655	cysteine-type endopeptidase inhibitor activity
GO:0003992	14	7	0.00048861	0.00269655	N2-acetyl-L-ornithine:2-oxoglutarate 5-aminotransferase activity
GO:0019464	14	7	0.00048861	0.00269655	glycine decarboxylation via glycine cleavage system
GO:0008289	184	46	0.000502698	0.00276881	lipid binding
GO:0016117	94	27	0.000516308	0.0028241	carotenoid biosynthetic process
GO:0004056	6	4	0.000524895	0.0028241	argininosuccinate lyase activity
GO:0004058	6	4	0.000524895	0.0028241	aromatic-L-amino-acid decarboxylase activity
GO:0004355	6	4	0.000524895	0.0028241	glutamate synthase (NADPH) activity
GO:0004592	6	4	0.000524895	0.0028241	pantoate-beta-alanine ligase activity
GO:0004837	6	4	0.000524895	0.0028241	tyrosine decarboxylase activity
GO:0016830	6	4	0.000524895	0.0028241	carbon-carbon lyase activity
GO:0033799	6	4	0.000524895	0.0028241	myricetin 3'-O-methyltransferase activity
GO:0042450	6	4	0.000524895	0.0028241	arginine biosynthetic process via ornithine
GO:0044262	68	21	0.000576968	0.00309829	cellular carbohydrate metabolic process
GO:0004070	4	3	0.000635147	0.00327201	aspartate carbamoyltransferase activity
GO:0004360	4	3	0.000635147	0.00327201	glutamine-fructose-6-phosphate transaminase (isomerizing) activity
GO:0004368	4	3	0.000635147	0.00327201	glycerol-3-phosphate dehydrogenase activity
GO:0004425	4	3	0.000635147	0.00327201	indole-3-glycerol-phosphate synthase activity
GO:0004586	4	3	0.000635147	0.00327201	ornithine decarboxylase activity
GO:0004794	4	3	0.000635147	0.00327201	L-threonine ammonia-lyase activity
GO:0006040	4	3	0.000635147	0.00327201	amino sugar metabolic process
GO:0006720	4	3	0.000635147	0.00327201	isoprenoid metabolic process
GO:0006890	4	3	0.000635147	0.00327201	retrograde vesicle-mediated transport, Golgi to ER
GO:0016123	4	3	0.000635147	0.00327201	xanthophyll biosynthetic process
GO:0030178	4	3	0.000635147	0.00327201	negative regulation of Wnt receptor signaling pathway
GO:0031361	4	3	0.000635147	0.00327201	integral to thylakoid membrane
GO:0033743	4	3	0.000635147	0.00327201	peptide-methionine (R)-S-oxide reductase activity
GO:0050113	4	3	0.000635147	0.00327201	inositol oxygenase activity
GO:0051092	4	3	0.000635147	0.00327201	positive regulation of NF-kappaB transcription factor activity
GO:0052590	4	3	0.000635147	0.00327201	sn-glycerol-3-phosphate:ubiquinone oxidoreductase activity
GO:0052591	4	3	0.000635147	0.00327201	sn-glycerol-3-phosphate:ubiquinone-8 oxidoreductase activity
GO:0005829	191	47	0.000651734	0.00335126	cytosol
GO:0016841	21	9	0.000654238	0.00335794	ammonia-lyase activity
GO:0016765	73	22	0.000666158	0.00341284	transferase activity, transferring alkyl or aryl (other than methyl) groups
GO:0017038	32	12	0.00070201	0.00358991	protein import
GO:0000155	248	58	0.000774314	0.0039524	two-component sensor activity
GO:0019199	18	8	0.000785287	0.00400109	transmembrane receptor protein kinase activity
GO:0006353	25	10	0.000811179	0.00412547	transcription termination, DNA-dependent
GO:0000160	618	127	0.000842948	0.00427923	two-component signal transduction system (phosphorelay)
GO:0009306	9	5	0.000868181	0.00439133	protein secretion
GO:0004550	15	7	0.000901256	0.00450952	nucleoside diphosphate kinase activity
GO:0004591	15	7	0.000901256	0.00450952	oxoglutarate dehydrogenase (succinyl-transferring) activity
GO:0006165	15	7	0.000901256	0.00450952	nucleoside diphosphate phosphorylation
GO:0006183	15	7	0.000901256	0.00450952	GTP biosynthetic process
GO:0006228	15	7	0.000901256	0.00450952	UTP biosynthetic process
GO:0006241	15	7	0.000901256	0.00450952	CTP biosynthetic process
GO:0008324	135	35	0.000936389	0.00467691	cation transmembrane transporter activity
GO:0000105	102	28	0.000953286	0.0047435	histidine biosynthetic process
GO:0004106	12	6	0.00095653	0.0047435	chorismate mutase activity
GO:0030795	12	6	0.00095653	0.0047435	jasmonate O-methyltransferase activity
GO:0046577	12	6	0.00095653	0.0047435	long-chain-alcohol oxidase activity
GO:0019439	22	9	0.0010294	0.00507776	aromatic compound catabolic process
GO:0006631	112	30	0.00105992	0.00521908	fatty acid metabolic process
GO:0016051	26	10	0.00120545	0.00590438	carbohydrate biosynthetic process
GO:0045263	26	10	0.00120545	0.00590438	proton-transporting ATP synthase complex, coupling factor F(o)
GO:0016783	19	8	0.0012825	0.00625974	sulfurtransferase activity
GO:0034002	19	8	0.0012825	0.00625974	(R)-limonene synthase activity
GO:0015293	123	32	0.00133287	0.00649423	symporter activity
GO:0010951	38	13	0.00138685	0.00674545	negative regulation of endopeptidase activity
GO:0006097	100	27	0.00148951	0.00723215	glyoxylate cycle
GO:0009072	16	7	0.00155217	0.00749724	aromatic amino acid family metabolic process
GO:0016780	16	7	0.00155217	0.00749724	phosphotransferase activity, for other substituted phosphate groups
GO:0019521	16	7	0.00155217	0.00749724	D-gluconate metabolic process
GO:0030151	105	28	0.00156289	0.00752251	molybdenum ion binding
GO:0004777	7	4	0.00159519	0.00752251	succinate-semialdehyde dehydrogenase activity
GO:0006188	7	4	0.00159519	0.00752251	IMP biosynthetic process
GO:0006835	7	4	0.00159519	0.00752251	dicarboxylic acid transport
GO:0008384	7	4	0.00159519	0.00752251	IkappaB kinase activity
GO:0009450	7	4	0.00159519	0.00752251	gamma-aminobutyric acid catabolic process
GO:0009691	7	4	0.00159519	0.00752251	cytokinin biosynthetic process
GO:0009824	7	4	0.00159519	0.00752251	AMP dimethylallyltransferase activity
GO:0015087	7	4	0.00159519	0.00752251	cobalt ion transmembrane transporter activity
GO:0017153	7	4	0.00159519	0.00752251	sodium:dicarboxylate symporter activity
GO:0033897	7	4	0.00159519	0.00752251	ribonuclease T2 activity
GO:0006783	27	10	0.00174447	0.00821257	heme biosynthetic process
GO:0004602	13	6	0.00178856	0.00839176	glutathione peroxidase activity
GO:0004316	69	20	0.00182169	0.00853287	3-oxoacyl-[acyl-carrier-protein] reductase (NADPH) activity
GO:0003863	10	5	0.00187816	0.00870956	3-methyl-2-oxobutanoate dehydrogenase (2-methylpropanoyl-transferring) activity
GO:0004371	10	5	0.00187816	0.00870956	glycerone kinase activity
GO:0016324	10	5	0.00187816	0.00870956	apical plasma membrane
GO:0030247	10	5	0.00187816	0.00870956	polysaccharide binding
GO:0015991	111	29	0.00189776	0.0087858	ATP hydrolysis coupled proton transport
GO:0004611	20	8	0.00200501	0.0092516	phosphoenolpyruvate carboxykinase activity
GO:0017076	20	8	0.00200501	0.0092516	purine nucleotide binding
GO:0019863	52	16	0.00205998	0.00948952	IgE binding
GO:0009820	201	47	0.00206666	0.00950461	alkaloid metabolic process
GO:0006725	61	18	0.00218987	0.0100547	cellular aromatic compound metabolic process
GO:0016876	48	15	0.00220093	0.0100888	ligase activity, forming aminoacyl-tRNA and related compounds
GO:0008233	2015	366	0.00237482	0.010868	peptidase activity
GO:0005578	66	19	0.00244804	0.0111664	proteinaceous extracellular matrix
GO:0050551	28	10	0.0024647	0.0112241	myrcene synthase activity
GO:0003978	36	12	0.00250643	0.0113955	UDP-glucose 4-epimerase activity
GO:0016707	32	11	0.00252368	0.0114272	gibberellin 3-beta-dioxygenase activity
GO:0004148	17	7	0.0025257	0.0114272	dihydrolipoyl dehydrogenase activity
GO:0005344	17	7	0.0025257	0.0114272	oxygen transporter activity
GO:0004650	245	55	0.00269171	0.0121585	polygalacturonase activity
GO:0001523	5	3	0.00277247	0.0121875	retinoid metabolic process
GO:0001932	5	3	0.00277247	0.0121875	regulation of protein phosphorylation
GO:0004585	5	3	0.00277247	0.0121875	ornithine carbamoyltransferase activity
GO:0004828	5	3	0.00277247	0.0121875	serine-tRNA ligase activity
GO:0004838	5	3	0.00277247	0.0121875	L-tyrosine:2-oxoglutarate aminotransferase activity
GO:0005952	5	3	0.00277247	0.0121875	cAMP-dependent protein kinase complex
GO:0006434	5	3	0.00277247	0.0121875	seryl-tRNA aminoacylation
GO:0006591	5	3	0.00277247	0.0121875	ornithine metabolic process
GO:0008484	5	3	0.00277247	0.0121875	sulfuric ester hydrolase activity
GO:0008603	5	3	0.00277247	0.0121875	cAMP-dependent protein kinase regulator activity
GO:0009348	5	3	0.00277247	0.0121875	ornithine carbamoyltransferase complex
GO:0015886	5	3	0.00277247	0.0121875	heme transport
GO:0042245	5	3	0.00277247	0.0121875	RNA repair
GO:0046656	5	3	0.00277247	0.0121875	folic acid biosynthetic process
GO:0047006	5	3	0.00277247	0.0121875	17-alpha,20-alpha-dihydroxypregn-4-en-3-one dehydrogenase activity
GO:0050512	5	3	0.00277247	0.0121875	lactosylceramide 4-alpha-galactosyltransferase activity
GO:0019861	49	15	0.0027927	0.0122571	flagellum
GO:0046593	21	8	0.00301809	0.0132255	mandelonitrile lyase activity
GO:0016706	407	85	0.00303119	0.0132621	oxidoreductase activity, acting on paired donors, with incorporation or reduction of molecular oxygen, 2-oxoglutarate as one donor, and incorporation of one atom each of oxygen into both donors
GO:0048038	164	39	0.00310272	0.0135537	quinone binding
GO:0004674	6498	1109	0.00335425	0.0146296	protein serine/threonine kinase activity
GO:0005337	29	10	0.00340726	0.0147913	nucleoside transmembrane transporter activity
GO:0015858	29	10	0.00340726	0.0147913	nucleoside transport
GO:0016844	29	10	0.00340726	0.0147913	strictosidine synthase activity
GO:0016998	155	37	0.00352283	0.0152692	cell wall macromolecule catabolic process
GO:0004013	11	5	0.00357752	0.0154343	adenosylhomocysteinase activity
GO:0009249	11	5	0.00357752	0.0154343	protein lipoylation
GO:0003922	8	4	0.00369616	0.0156791	GMP synthase (glutamine-hydrolyzing) activity
GO:0004044	8	4	0.00369616	0.0156791	amidophosphoribosyltransferase activity
GO:0004087	8	4	0.00369616	0.0156791	carbamoyl-phosphate synthase (ammonia) activity
GO:0004325	8	4	0.00369616	0.0156791	ferrochelatase activity
GO:0004329	8	4	0.00369616	0.0156791	formate-tetrahydrofolate ligase activity
GO:0004476	8	4	0.00369616	0.0156791	mannose-6-phosphate isomerase activity
GO:0035605	8	4	0.00369616	0.0156791	peptidyl-cysteine S-nitrosylase activity
GO:0035606	8	4	0.00369616	0.0156791	peptidyl-cysteine S-trans-nitrosylation
GO:0046835	8	4	0.00369616	0.0156791	carbohydrate phosphorylation
GO:0048260	8	4	0.00369616	0.0156791	positive regulation of receptor-mediated endocytosis
GO:0051402	8	4	0.00369616	0.0156791	neuron apoptosis
GO:0006813	207	47	0.00383889	0.0162599	potassium ion transport
GO:0009514	73	20	0.00387081	0.0163702	glyoxysome
GO:0004857	166	39	0.00389212	0.0164354	enzyme inhibitor activity
GO:0046685	18	7	0.00391803	0.0165198	response to arsenic-containing substance
GO:0031167	42	13	0.00406373	0.017085	rRNA methylation
GO:0009835	218	49	0.00406436	0.017085	ripening
GO:0006221	88	23	0.00450449	0.0188782	pyrimidine nucleotide biosynthetic process
GO:0035556	256	56	0.00451294	0.0188852	intracellular signal transduction
GO:0008131	30	10	0.00461759	0.0192942	primary amine oxidase activity
GO:0016847	79	21	0.00485991	0.020246	1-aminocyclopropane-1-carboxylate synthase activity
GO:0042218	79	21	0.00485991	0.020246	1-aminocyclopropane-1-carboxylate biosynthetic process
GO:0008170	15	6	0.00500234	0.0207463	N-methyltransferase activity
GO:0009812	15	6	0.00500234	0.0207463	flavonoid metabolic process
GO:0009117	39	12	0.00553816	0.0229004	nucleotide metabolic process
GO:0042545	134	32	0.00577639	0.0238148	cell wall modification
GO:0003984	19	7	0.00583479	0.0239493	acetolactate synthase activity
GO:0005625	19	7	0.00583479	0.0239493	soluble fraction
GO:0050896	19	7	0.00583479	0.0239493	response to stimulus
GO:0031410	175	40	0.00589445	0.0241586	cytoplasmic vesicle
GO:0003995	48	14	0.00593002	0.0242687	acyl-CoA dehydrogenase activity
GO:0045493	57	16	0.00596613	0.0243807	xylan catabolic process
GO:0022857	368	76	0.00615216	0.0251041	transmembrane transporter activity
GO:0004555	12	5	0.00619851	0.0252129	alpha,alpha-trehalase activity
GO:0008898	12	5	0.00619851	0.0252129	homocysteine S-methyltransferase activity
GO:0019825	23	8	0.00621503	0.0252129	oxygen binding
GO:0042132	23	8	0.00621503	0.0252129	fructose 1,6-bisphosphate 1-phosphatase activity
GO:0015671	27	9	0.00628257	0.0254499	oxygen transport
GO:0018106	177	40	0.00721843	0.0284878	peptidyl-histidine phosphorylation
GO:0004335	9	4	0.00723113	0.0284878	galactokinase activity
GO:0004665	9	4	0.00723113	0.0284878	prephenate dehydrogenase (NADP+) activity
GO:0004801	9	4	0.00723113	0.0284878	sedoheptulose-7-phosphate:D-glyceraldehyde-3-phosphate glyceronetransferase activity
GO:0005811	9	4	0.00723113	0.0284878	lipid particle
GO:0006571	9	4	0.00723113	0.0284878	tyrosine biosynthetic process
GO:0006829	9	4	0.00723113	0.0284878	zinc ion transport
GO:0010038	9	4	0.00723113	0.0284878	response to metal ion
GO:0016756	9	4	0.00723113	0.0284878	glutathione gamma-glutamylcysteinyltransferase activity
GO:0030139	9	4	0.00723113	0.0284878	endocytic vesicle
GO:0030424	9	4	0.00723113	0.0284878	axon
GO:0046938	9	4	0.00723113	0.0284878	phytochelatin biosynthetic process
GO:0047216	9	4	0.00723113	0.0284878	inositol 3-alpha-galactosyltransferase activity
GO:0003955	6	3	0.00726761	0.0284878	NAD(P)H dehydrogenase (quinone) activity
GO:0004516	6	3	0.00726761	0.0284878	nicotinate phosphoribosyltransferase activity
GO:0008840	6	3	0.00726761	0.0284878	dihydrodipicolinate synthase activity
GO:0012505	6	3	0.00726761	0.0284878	endomembrane system
GO:0012511	6	3	0.00726761	0.0284878	monolayer-surrounded lipid storage body
GO:0019358	6	3	0.00726761	0.0284878	nicotinate nucleotide salvage
GO:0032324	6	3	0.00726761	0.0284878	molybdopterin cofactor biosynthetic process
GO:0000175	16	6	0.0076858	0.0300005	3'-5'-exoribonuclease activity
GO:0006207	16	6	0.0076858	0.0300005	'de novo' pyrimidine base biosynthetic process
GO:0006402	16	6	0.0076858	0.0300005	mRNA catabolic process
GO:0008235	54	15	0.00804173	0.0313459	metalloexopeptidase activity
GO:0016151	45	13	0.00805532	0.031355	nickel cation binding
GO:0008272	78	20	0.00882328	0.0342964	sulfate transport
GO:0003723	3786	653	0.00925747	0.0359339	RNA binding
GO:0004614	13	5	0.00997847	0.0385714	phosphoglucomutase activity
GO:0009113	13	5	0.00997847	0.0385714	purine base biosynthetic process
GO:0032784	51	14	0.0108493	0.0418767	regulation of transcription elongation, DNA-dependent
GO:0016624	65	17	0.0108636	0.0418767	oxidoreductase activity, acting on the aldehyde or oxo group of donors, disulfide as acceptor
GO:0006812	676	129	0.0109097	0.0419963	cation transport
GO:0030234	29	9	0.0110333	0.0424134	enzyme regulator activity
GO:0015137	17	6	0.0112979	0.0431923	citrate transmembrane transporter activity
GO:0015746	17	6	0.0112979	0.0431923	citrate transport
GO:0047274	17	6	0.0112979	0.0431923	galactinol-sucrose galactosyltransferase activity
GO:0046422	21	7	0.0116925	0.0445787	violaxanthin de-epoxidase activity
GO:0051920	21	7	0.0116925	0.0445787	peroxiredoxin activity
GO:0000902	10	4	0.0125841	0.0475874	cell morphogenesis
GO:0003862	10	4	0.0125841	0.0475874	3-isopropylmalate dehydrogenase activity
GO:0003962	10	4	0.0125841	0.0475874	cystathionine gamma-synthase activity
GO:0005094	10	4	0.0125841	0.0475874	Rho GDP-dissociation inhibitor activity
GO:0015075	10	4	0.0125841	0.0475874	ion transmembrane transporter activity
GO:0009409	66	17	0.0127702	0.0481605	response to cold
GO:0043039	66	17	0.0127702	0.0481605	tRNA aminoacylation
GO:0004470	34	10	0.0131649	0.0493151	malic enzyme activity
GO:0005096	34	10	0.0131649	0.0493151	GTPase activator activity
GO:0008756	34	10	0.0131649	0.0493151	o-succinylbenzoate-CoA ligase activity
GO:0016619	34	10	0.0131649	0.0493151	malate dehydrogenase (oxaloacetate-decarboxylating) activity
GO:0043547	34	10	0.0131649	0.0493151	positive regulation of GTPase activity
GO:0030529	1547	277	0.0136575	0.0507031	ribonucleoprotein complex
GO:0006108	86	21	0.0138307	0.0507031	malate metabolic process
GO:0008219	142	32	0.014007	0.0507031	cell death
GO:0001682	4	2	0.0140994	0.0507031	tRNA 5'-leader removal
GO:0004107	4	2	0.0140994	0.0507031	chorismate synthase activity
GO:0004137	4	2	0.0140994	0.0507031	deoxycytidine kinase activity
GO:0004156	4	2	0.0140994	0.0507031	dihydropteroate synthase activity
GO:0004521	4	2	0.0140994	0.0507031	endoribonuclease activity
GO:0004526	4	2	0.0140994	0.0507031	ribonuclease P activity
GO:0004644	4	2	0.0140994	0.0507031	phosphoribosylglycinamide formyltransferase activity
GO:0004692	4	2	0.0140994	0.0507031	cGMP-dependent protein kinase activity
GO:0004750	4	2	0.0140994	0.0507031	ribulose-phosphate 3-epimerase activity
GO:0005504	4	2	0.0140994	0.0507031	fatty acid binding
GO:0006569	4	2	0.0140994	0.0507031	tryptophan catabolic process
GO:0006917	4	2	0.0140994	0.0507031	induction of apoptosis
GO:0008106	4	2	0.0140994	0.0507031	alcohol dehydrogenase (NADP+) activity
GO:0015232	4	2	0.0140994	0.0507031	heme transporter activity
GO:0016428	4	2	0.0140994	0.0507031	tRNA (cytosine-5-)-methyltransferase activity
GO:0016901	4	2	0.0140994	0.0507031	oxidoreductase activity, acting on the CH-OH group of donors, quinone or similar compound as acceptor
GO:0019441	4	2	0.0140994	0.0507031	tryptophan catabolic process to kynurenine
GO:0030272	4	2	0.0140994	0.0507031	5-formyltetrahydrofolate cyclo-ligase activity
GO:0032496	4	2	0.0140994	0.0507031	response to lipopolysaccharide
GO:0032934	4	2	0.0140994	0.0507031	sterol binding
GO:0033572	4	2	0.0140994	0.0507031	transferrin transport
GO:0033858	4	2	0.0140994	0.0507031	N-acetylgalactosamine kinase activity
GO:0004315	30	9	0.0142411	0.0511469	3-oxoacyl-[acyl-carrier-protein] synthase activity
GO:0006012	48	13	0.0146516	0.0525533	galactose metabolic process
GO:0004831	7	3	0.0148308	0.0526542	tyrosine-tRNA ligase activity
GO:0006584	7	3	0.0148308	0.0526542	catecholamine metabolic process
GO:0009269	7	3	0.0148308	0.0526542	response to desiccation
GO:0042593	7	3	0.0148308	0.0526542	glucose homeostasis
GO:0043524	7	3	0.0148308	0.0526542	negative regulation of neuron apoptosis
GO:0046898	7	3	0.0148308	0.0526542	response to cycloheximide
GO:0051260	7	3	0.0148308	0.0526542	protein homooligomerization
GO:0005971	39	11	0.0149501	0.0529428	ribonucleoside-diphosphate reductase complex
GO:0008198	39	11	0.0149501	0.0529428	ferrous iron binding
GO:0005199	14	5	0.015146	0.0535003	structural constituent of cell wall
GO:0005834	14	5	0.015146	0.0535003	heterotrimeric G-protein complex
GO:0004366	22	7	0.0158626	0.0558901	glycerol-3-phosphate O-acyltransferase activity
GO:0005875	22	7	0.0158626	0.0558901	microtubule associated complex
GO:0000822	18	6	0.0159941	0.0561406	inositol hexakisphosphate binding
GO:0009881	18	6	0.0159941	0.0561406	photoreceptor activity
GO:0006461	35	10	0.0165042	0.057858	protein complex assembly
GO:0003746	229	48	0.0165474	0.0579366	translation elongation factor activity
GO:0016813	31	9	0.0180964	0.0632014	hydrolase activity, acting on carbon-nitrogen (but not peptide) bonds, in linear amidines
GO:0019538	150	33	0.0184054	0.0642002	protein metabolic process
GO:0042176	27	8	0.0196462	0.0684424	regulation of protein catabolic process
GO:0009416	156	34	0.0196887	0.0685049	response to light stimulus
GO:0003878	11	4	0.0200896	0.0692941	ATP citrate synthase activity
GO:0004622	11	4	0.0200896	0.0692941	lysophospholipase activity
GO:0004814	11	4	0.0200896	0.0692941	arginine-tRNA ligase activity
GO:0005991	11	4	0.0200896	0.0692941	trehalose metabolic process
GO:0006420	11	4	0.0200896	0.0692941	arginyl-tRNA aminoacylation
GO:0007417	11	4	0.0200896	0.0692941	central nervous system development
GO:0008972	11	4	0.0200896	0.0692941	phosphomethylpyrimidine kinase activity
GO:0008171	74	18	0.0203284	0.0697726	O-methyltransferase activity
GO:0032957	74	18	0.0203284	0.0697726	inositol trisphosphate metabolic process
GO:0047325	74	18	0.0203284	0.0697726	inositol tetrakisphosphate 1-kinase activity
GO:0004609	36	10	0.0204372	0.0700598	phosphatidylserine decarboxylase activity
GO:0009094	23	7	0.021008	0.0719278	L-phenylalanine biosynthetic process
GO:0050552	15	5	0.0219084	0.0748679	(4S)-limonene synthase activity
GO:0003857	19	6	0.0219204	0.0748679	3-hydroxyacyl-CoA dehydrogenase activity
GO:0008299	168	36	0.0222314	0.0758371	isoprenoid biosynthetic process
GO:0003954	32	9	0.0226667	0.0772275	NADH dehydrogenase activity
GO:0070330	126	28	0.0228916	0.0778986	aromatase activity
GO:0009116	121	27	0.023408	0.0795588	nucleoside metabolic process
GO:0009044	37	10	0.0250187	0.0849296	xylan 1,4-beta-xylosidase activity
GO:0004008	56	14	0.0255382	0.0863775	copper-exporting ATPase activity
GO:0016174	56	14	0.0255382	0.0863775	NAD(P)H oxidase activity
GO:0060003	56	14	0.0255382	0.0863775	copper ion export
GO:0002098	8	3	0.0259655	0.0867507	tRNA wobble uridine modification
GO:0003879	8	3	0.0259655	0.0867507	ATP phosphoribosyltransferase activity
GO:0004318	8	3	0.0259655	0.0867507	enoyl-[acyl-carrier-protein] reductase (NADH) activity
GO:0004824	8	3	0.0259655	0.0867507	lysine-tRNA ligase activity
GO:0004852	8	3	0.0259655	0.0867507	uroporphyrinogen-III synthase activity
GO:0006430	8	3	0.0259655	0.0867507	lysyl-tRNA aminoacylation
GO:0006531	8	3	0.0259655	0.0867507	aspartate metabolic process
GO:0008177	8	3	0.0259655	0.0867507	succinate dehydrogenase (ubiquinone) activity
GO:0008478	8	3	0.0259655	0.0867507	pyridoxal kinase activity
GO:0004970	91	21	0.025991	0.0867507	ionotropic glutamate receptor activity
GO:0005234	91	21	0.025991	0.0867507	extracellular-glutamate-gated ion channel activity
GO:0016114	61	15	0.0260629	0.0868867	terpenoid biosynthetic process
GO:0045892	66	16	0.0263844	0.0878535	negative regulation of transcription, DNA-dependent
GO:0010044	81	19	0.0264541	0.0879803	response to aluminum ion
GO:0003994	33	9	0.0280161	0.0929535	aconitate hydratase activity
GO:0008649	33	9	0.0280161	0.0929535	rRNA methyltransferase activity
GO:0000015	20	6	0.0292071	0.0963317	phosphopyruvate hydratase complex
GO:0004634	20	6	0.0292071	0.0963317	phosphopyruvate hydratase activity
GO:0004818	20	6	0.0292071	0.0963317	glutamate-tRNA ligase activity
GO:0006424	20	6	0.0292071	0.0963317	glutamyl-tRNA aminoacylation
GO:0008878	20	6	0.0292071	0.0963317	glucose-1-phosphate adenylyltransferase activity
GO:0008703	12	4	0.0300118	0.0986955	5-amino-6-(5-phosphoribosylamino)uracil reductase activity
GO:0008835	12	4	0.0300118	0.0986955	diaminohydroxyphosphoribosylaminopyrimidine deaminase activity
GO:0015934	177	37	0.03003	0.0986955	large ribosomal subunit
GO:0009089	67	16	0.0302787	0.099306	lysine biosynthetic process via diaminopimelate
GO:0004784	72	17	0.0302871	0.099306	superoxide dismutase activity
GO:0004049	16	5	0.0304419	0.0993461	anthranilate synthase activity
GO:0046740	16	5	0.0304419	0.0993461	spread of virus in host, cell to cell
GO:0050550	16	5	0.0304419	0.0993461	pinene synthase activity
GO:0016740	14651	2402	0.031065	0.0999982	transferase activity
GO:0003867	5	2	0.0310897	0.0999982	4-aminobutyrate transaminase activity
GO:0004015	5	2	0.0310897	0.0999982	adenosylmethionine-8-amino-7-oxononanoate transaminase activity
GO:0004691	5	2	0.0310897	0.0999982	cAMP-dependent protein kinase activity
GO:0005905	5	2	0.0310897	0.0999982	coated pit
GO:0007084	5	2	0.0310897	0.0999982	mitotic nuclear envelope reassembly
GO:0008515	5	2	0.0310897	0.0999982	sucrose transmembrane transporter activity
GO:0008716	5	2	0.0310897	0.0999982	D-alanine-D-alanine ligase activity
GO:0008935	5	2	0.0310897	0.0999982	1,4-dihydroxy-2-naphthoyl-CoA synthase activity
GO:0009651	5	2	0.0310897	0.0999982	response to salt stress
GO:0015770	5	2	0.0310897	0.0999982	sucrose transport
GO:0051006	5	2	0.0310897	0.0999982	positive regulation of lipoprotein lipase activity
GO:0016758	806	147	0.0311082	0.0999982	transferase activity, transferring hexosyl groups
GO:0043412	29	8	0.0312439	0.100319	macromolecule modification
GO:0016866	140	30	0.0317197	0.101729	intramolecular transferase activity
GO:0004069	48	12	0.0331441	0.106176	L-aspartate:2-oxoglutarate aminotransferase activity
GO:0051301	803	146	0.0344422	0.110207	cell division
GO:0000154	21	6	0.0379644	0.12106	rRNA modification
GO:0000179	21	6	0.0379644	0.12106	rRNA (adenine-N6,N6-)-dimethyltransferase activity
GO:0009097	21	6	0.0379644	0.12106	isoleucine biosynthetic process
GO:0006268	30	8	0.0385308	0.122586	DNA unwinding involved in replication
GO:0008887	30	8	0.0385308	0.122586	glycerate kinase activity
GO:0009611	49	12	0.0387622	0.123181	response to wounding
GO:0009234	54	13	0.0393162	0.1248	menaquinone biosynthetic process
GO:0004612	17	5	0.0408841	0.126959	phosphoenolpyruvate carboxykinase (ATP) activity
GO:0004737	17	5	0.0408841	0.126959	pyruvate decarboxylase activity
GO:0005795	17	5	0.0408841	0.126959	Golgi stack
GO:0030301	17	5	0.0408841	0.126959	cholesterol transport
GO:0033925	17	5	0.0408841	0.126959	mannosyl-glycoprotein endo-beta-N-acetylglucosaminidase activity
GO:0052593	17	5	0.0408841	0.126959	tryptamine:oxygen oxidoreductase (deaminating) activity
GO:0052594	17	5	0.0408841	0.126959	aminoacetone:oxygen oxidoreductase(deaminating) activity
GO:0052595	17	5	0.0408841	0.126959	aliphatic-amine oxidase activity
GO:0052596	17	5	0.0408841	0.126959	phenethylamine:oxygen oxidoreductase (deaminating) activity
GO:0003727	9	3	0.040953	0.126959	single-stranded RNA binding
GO:0003866	9	3	0.040953	0.126959	3-phosphoshikimate 1-carboxyvinyltransferase activity
GO:0004455	9	3	0.040953	0.126959	ketol-acid reductoisomerase activity
GO:0004635	9	3	0.040953	0.126959	phosphoribosyl-AMP cyclohydrolase activity
GO:0004636	9	3	0.040953	0.126959	phosphoribosyl-ATP diphosphatase activity
GO:0004746	9	3	0.040953	0.126959	riboflavin synthase activity
GO:0004810	9	3	0.040953	0.126959	tRNA adenylyltransferase activity
GO:0042742	9	3	0.040953	0.126959	defense response to bacterium
GO:0006096	493	92	0.0416846	0.129083	glycolysis
GO:0004820	13	4	0.0425326	0.130982	glycine-tRNA ligase activity
GO:0006426	13	4	0.0425326	0.130982	glycyl-tRNA aminoacylation
GO:0006750	13	4	0.0425326	0.130982	glutathione biosynthetic process
GO:0009703	13	4	0.0425326	0.130982	nitrate reductase (NADH) activity
GO:0004826	26	7	0.043256	0.132916	phenylalanine-tRNA ligase activity
GO:0006432	26	7	0.043256	0.132916	phenylalanyl-tRNA aminoacylation
GO:0008271	75	17	0.0438898	0.134715	secondary active sulfate transmembrane transporter activity
GO:0040007	45	11	0.0443477	0.13597	growth
GO:0031966	70	16	0.0445041	0.1363	mitochondrial membrane
GO:0003674	188	38	0.0455491	0.139347	molecular_function
GO:0004775	31	8	0.0468903	0.143293	succinate-CoA ligase (ADP-forming) activity
GO:0004664	22	6	0.0482786	0.147213	prephenate dehydratase activity
GO:0019899	22	6	0.0482786	0.147213	enzyme binding
GO:0009103	36	24	1.00369e-12	1.1607e-11	lipopolysaccharide biosynthetic process
GO:0008186	10	9	1.01507e-08	9.82294e-08	RNA-dependent ATPase activity
GO:0006313	40	39	1.02848e-32	1.44039e-31	transposition, DNA-mediated
GO:0004642	20	12	1.03355e-06	8.49709e-06	phosphoribosylformylglycinamidine synthase activity
GO:0065002	20	12	1.03355e-06	8.49709e-06	intracellular protein transmembrane transport
GO:0006094	54	27	1.03722e-09	1.07463e-08	gluconeogenesis
GO:0015696	18	13	1.03786e-08	9.97423e-08	ammonium transport
GO:0008553	60	35	1.06452e-14	1.27331e-13	hydrogen-exporting ATPase activity, phosphorylative mechanism
GO:0016779	1377	277	1.11993e-05	8.36796e-05	nucleotidyltransferase activity
GO:0016616	478	123	1.13974e-08	1.09156e-07	oxidoreductase activity, acting on the CH-OH group of donors, NAD or NADP as acceptor
GO:0006310	458	107	1.14958e-05	8.56655e-05	DNA recombination
GO:0015986	110	48	1.16045e-12	1.33643e-11	ATP synthesis coupled proton transport
GO:0046274	81	35	1.16486e-09	1.19796e-08	lignin catabolic process
GO:0003676	7296	1383	1.17647e-13	1.37189e-12	nucleic acid binding
GO:0050508	33	15	1.22829e-05	9.12867e-05	glucuronosyl-N-acetylglucosaminyl-proteoglycan 4-alpha-N-acetylglucosaminyltransferase activity
GO:0007059	65	33	1.2554e-11	1.36672e-10	chromosome segregation
GO:0006915	2770	740	1.25727e-49	1.84422e-48	apoptotic process
GO:0000166	15865	2881	1.299e-17	1.60191e-16	nucleotide binding
GO:0004601	298	75	1.30389e-05	9.66474e-05	peroxidase activity
GO:0051539	370	112	1.30619e-12	1.49808e-11	4 iron, 4 sulfur cluster binding
GO:0008483	181	67	1.31342e-12	1.50021e-11	transaminase activity
GO:0003824	9461	1678	1.31757e-07	1.14753e-06	catalytic activity
GO:0045087	940	260	1.3203e-20	1.71948e-19	innate immune response
GO:0006865	85	47	1.32594e-17	1.62792e-16	amino acid transport
GO:0016831	175	57	1.33438e-08	1.2736e-07	carboxy-lyase activity
GO:0006006	90	32	1.3378e-06	1.09339e-05	glucose metabolic process
GO:0004459	10	7	1.33863e-05	9.84371e-05	L-lactate dehydrogenase activity
GO:0009039	10	7	1.33863e-05	9.84371e-05	urease activity
GO:0070626	10	7	1.33863e-05	9.84371e-05	(S)-2-(5-amino-1-(5-phospho-D-ribosyl)imidazole-4-carboxamido)succinate AMP-lyase (fumarate-forming) activity
GO:0006099	201	76	1.34479e-14	1.60168e-13	tricarboxylic acid cycle
GO:0006537	80	33	1.34975e-08	1.28387e-07	glutamate biosynthetic process
GO:0003735	1543	306	1.35382e-05	9.92922e-05	structural constituent of ribosome
GO:0045261	80	39	1.36078e-12	1.54795e-11	proton-transporting ATP synthase complex, catalytic core F(1)
GO:0016651	72	39	1.37481e-14	1.63047e-13	oxidoreductase activity, acting on NADH or NADPH
GO:0050660	769	217	1.39261e-18	1.7483e-17	flavin adenine dinucleotide binding
GO:0009190	16	12	1.40844e-08	1.32612e-07	cyclic nucleotide biosynthetic process
GO:0016849	16	12	1.40844e-08	1.32612e-07	phosphorus-oxygen lyase activity
GO:0022627	16	12	1.40844e-08	1.32612e-07	cytosolic small ribosomal subunit
GO:0016020	13350	2716	1.41493e-49	2.06461e-48	membrane
GO:0010181	198	54	1.51495e-05	0.000110528	FMN binding
GO:0006777	55	21	1.52622e-05	0.000111059	Mo-molybdopterin cofactor biosynthetic process
GO:0055114	8907	1884	1.53086e-43	2.21063e-42	oxidation-reduction process
GO:0004518	690	216	1.5399e-24	2.04367e-23	nuclease activity
GO:0008152	10200	1867	1.5465e-12	1.75207e-11	metabolic process
GO:0070469	145	45	1.59537e-06	1.30009e-05	respiratory chain
GO:0004375	6	5	1.6002e-05	0.00011406	glycine dehydrogenase (decarboxylating) activity
GO:0004400	6	5	1.6002e-05	0.00011406	histidinol-phosphate transaminase activity
GO:0009279	6	5	1.6002e-05	0.00011406	cell outer membrane
GO:0009378	6	5	1.6002e-05	0.00011406	four-way junction helicase activity
GO:0016618	6	5	1.6002e-05	0.00011406	hydroxypyruvate reductase activity
GO:0035435	6	5	1.6002e-05	0.00011406	phosphate ion transmembrane transport
GO:0050403	6	5	1.6002e-05	0.00011406	trans-zeatin O-beta-D-glucosyltransferase activity
GO:0006605	27	13	1.62495e-05	0.000115529	protein targeting
GO:0006955	12	10	1.65173e-08	1.54996e-07	immune response
GO:0015940	14	11	1.69468e-08	1.58492e-07	pantothenate biosynthetic process
GO:0008652	844	190	1.70498e-07	1.4803e-06	cellular amino acid biosynthetic process
GO:0003935	18	10	1.71333e-05	0.000121194	GTP cyclohydrolase II activity
GO:0008686	18	10	1.71333e-05	0.000121194	3,4-dihydroxy-2-butanone-4-phosphate synthase activity
GO:0006200	1053	365	1.73386e-51	2.55675e-50	ATP catabolic process
GO:0008987	8	6	1.74964e-05	0.000122519	quinolinate synthetase A activity
GO:0015105	8	6	1.74964e-05	0.000122519	arsenite transmembrane transporter activity
GO:0015700	8	6	1.74964e-05	0.000122519	arsenite transport
GO:0019805	8	6	1.74964e-05	0.000122519	quinolinate biosynthetic process
GO:0004088	24	12	1.76906e-05	0.000123568	carbamoyl-phosphate synthase (glutamine-hydrolyzing) activity
GO:0009102	18	11	1.83951e-06	1.49467e-05	biotin biosynthetic process
GO:0005507	386	96	1.881e-06	1.52394e-05	copper ion binding
GO:0016769	190	52	1.88257e-05	0.000130841	transferase activity, transferring nitrogenous groups
GO:0005615	196	59	1.88379e-07	1.63047e-06	extracellular space
GO:0005792	127	47	1.90839e-09	1.95539e-08	microsome
GO:0051538	52	26	1.97554e-09	2.01678e-08	3 iron, 4 sulfur cluster binding
GO:0006525	32	17	1.98165e-07	1.70986e-06	arginine metabolic process
GO:0004867	42	33	2.01458e-20	2.59936e-19	serine-type endopeptidase inhibitor activity
GO:0016638	50	24	2.11076e-08	1.96745e-07	oxidoreductase activity, acting on the CH-NH2 group of donors
GO:0005576	1489	470	2.21258e-52	3.29758e-51	extracellular region
GO:0016747	488	131	2.23027e-10	2.39991e-09	transferase activity, transferring acyl groups other than amino-acyl groups
GO:0009055	1706	416	2.23665e-20	2.8726e-19	electron carrier activity
GO:0009986	105	69	2.30576e-31	3.19709e-30	cell surface
GO:0048037	215	63	2.33756e-07	2.01073e-06	cofactor binding
GO:0004365	31	14	2.36935e-05	0.000164263	glyceraldehyde-3-phosphate dehydrogenase (NAD+) (phosphorylating) activity
GO:0003861	13	8	2.47334e-05	0.000170624	3-isopropylmalate dehydratase activity
GO:0008728	13	8	2.47334e-05	0.000170624	GTP diphosphokinase activity
GO:0004497	885	241	2.4738e-18	3.0917e-17	monooxygenase activity
GO:0042300	37	22	2.4969e-10	2.67649e-09	beta-amyrin synthase activity
GO:0005044	7	6	2.53974e-06	2.04574e-05	scavenger receptor activity
GO:0055072	17	16	2.56849e-14	3.03321e-13	iron ion homeostasis
GO:0007165	1874	392	2.57851e-09	2.62274e-08	signal transduction
GO:0004803	37	36	2.58558e-30	3.56733e-29	transposase activity
GO:0004018	11	8	2.5857e-06	2.06322e-05	N6-(1,2-dicarboxyethyl)AMP AMP-lyase (fumarate-forming) activity
GO:0004474	11	8	2.5857e-06	2.06322e-05	malate synthase activity
GO:0009152	11	8	2.5857e-06	2.06322e-05	purine ribonucleotide biosynthetic process
GO:0016836	27	14	2.59105e-06	2.06322e-05	hydro-lyase activity
GO:0007155	79	52	2.61756e-24	3.45741e-23	cell adhesion
GO:0016021	11251	2242	2.63082e-34	3.72188e-33	integral to membrane
GO:0009432	53	36	2.63561e-18	3.27921e-17	SOS response
GO:0000049	93	36	2.67282e-08	2.48305e-07	tRNA binding
GO:0006541	136	49	2.67467e-09	2.71066e-08	glutamine metabolic process
GO:0042744	64	28	2.73569e-08	2.53301e-07	hydrogen peroxide catabolic process
GO:0006278	675	291	2.76802e-64	4.16998e-63	RNA-dependent DNA replication
GO:0008519	53	20	2.80773e-05	0.000192738	ammonium transmembrane transporter activity
GO:0072488	53	20	2.80773e-05	0.000192738	ammonium transmembrane transport
GO:0046677	107	97	2.84747e-67	4.31299e-66	response to antibiotic
GO:0016829	1631	364	2.86133e-12	3.21554e-11	lyase activity
GO:0005737	6737	1229	2.88346e-08	2.66099e-07	cytoplasm
GO:0006974	422	110	2.91431e-08	2.67463e-07	response to DNA damage stimulus
GO:0030145	187	59	2.91743e-08	2.67463e-07	manganese ion binding
GO:0005529	1124	340	2.93162e-34	4.12647e-33	sugar binding
GO:0000287	960	205	2.95409e-06	2.33894e-05	magnesium ion binding
GO:0015992	239	89	2.96641e-16	3.59451e-15	proton transport
GO:0006810	5268	1290	2.96858e-62	4.44809e-61	transport
GO:0004813	22	16	3.00742e-10	3.17487e-09	alanine-tRNA ligase activity
GO:0006419	22	16	3.00742e-10	3.17487e-09	alanyl-tRNA aminoacylation
GO:0031012	22	16	3.00742e-10	3.17487e-09	extracellular matrix
GO:0022900	433	125	3.01096e-12	3.3701e-11	electron transport chain
GO:0008447	93	32	3.09373e-06	2.44255e-05	L-ascorbate oxidase activity
GO:0042773	55	28	3.09905e-10	3.25927e-09	ATP synthesis coupled electron transport
GO:0008800	9	7	3.11591e-06	2.44621e-05	beta-lactamase activity
GO:0009905	9	7	3.11591e-06	2.44621e-05	ent-copalyl diphosphate synthase activity
GO:0047213	196	61	3.14365e-08	2.87257e-07	anthocyanidin 3-O-glucosyltransferase activity
GO:0004733	25	12	3.14838e-05	0.00021559	pyridoxamine-phosphate oxidase activity
GO:0004673	207	58	3.16858e-06	2.48057e-05	protein histidine kinase activity
GO:0016491	8444	1756	3.19644e-36	4.54515e-35	oxidoreductase activity
GO:0008097	16	9	3.20382e-05	0.000218849	5S rRNA binding
GO:0003985	16	10	3.2128e-06	2.50815e-05	acetyl-CoA C-acetyltransferase activity
GO:0051536	581	185	3.23137e-22	4.24803e-21	iron-sulfur cluster binding
GO:0007047	711	194	3.23537e-15	3.90346e-14	cellular cell wall organization
GO:0005315	32	19	3.25946e-09	3.29134e-08	inorganic phosphate transmembrane transporter activity
GO:0055085	3477	694	3.26446e-11	3.5401e-10	transmembrane transport
GO:0031224	914	250	3.27343e-19	4.16578e-18	intrinsic to membrane
GO:0008409	19	13	3.36175e-08	3.05186e-07	5'-3' exonuclease activity
GO:0019877	19	13	3.36175e-08	3.05186e-07	diaminopimelate biosynthetic process
GO:0030674	22	11	3.41997e-05	0.000232474	protein binding, bridging
GO:0032040	22	11	3.41997e-05	0.000232474	small-subunit processome
GO:0006177	19	10	3.48253e-05	0.000236151	GMP biosynthetic process
GO:0015935	127	40	3.49756e-06	2.72282e-05	small ribosomal subunit
GO:0046961	91	37	3.53635e-09	3.55805e-08	proton-transporting ATPase activity, rotational mechanism
GO:0006779	86	28	3.5917e-05	0.000242963	porphyrin-containing compound biosynthetic process
GO:0015930	50	25	3.76464e-09	3.76059e-08	glutamate synthase activity
GO:0033178	50	25	3.76464e-09	3.76059e-08	proton-transporting two-sector ATPase complex, catalytic domain
GO:0004888	915	250	3.80499e-19	4.82023e-18	transmembrane signaling receptor activity
GO:0042626	439	123	3.86077e-11	4.17053e-10	ATPase activity, coupled to transmembrane movement of substances
GO:0004190	583	208	3.88969e-32	5.42028e-31	aspartic-type endopeptidase activity
GO:0004022	54	20	3.90916e-05	0.000263798	alcohol dehydrogenase (NAD) activity
GO:0019843	378	89	3.9776e-05	0.000267767	rRNA binding
GO:0010466	60	32	4.00975e-12	4.45226e-11	negative regulation of peptidase activity
GO:0030414	60	32	4.00975e-12	4.45226e-11	peptidase inhibitor activity
GO:0019028	8	7	4.03071e-07	3.41446e-06	viral capsid
GO:0047134	62	22	4.13371e-05	0.000277606	protein-disulfide reductase activity
GO:0003916	78	28	4.14719e-06	3.21956e-05	DNA topoisomerase activity
GO:0016705	903	244	4.32604e-18	5.35852e-17	oxidoreductase activity, acting on paired donors, with incorporation or reduction of molecular oxygen
GO:0008812	31	15	4.3555e-06	3.36606e-05	choline dehydrogenase activity
GO:0030288	128	40	4.36006e-06	3.36606e-05	outer membrane-bounded periplasmic space
GO:0005524	19511	3688	4.37494e-37	6.2528e-36	ATP binding
GO:0017111	2577	616	4.49406e-27	6.10973e-26	nucleoside-triphosphatase activity
GO:0006536	29	13	4.57877e-05	0.000306755	glutamate metabolic process
GO:0015074	986	604	4.71235e-232	7.29628e-231	DNA integration
GO:0003964	844	392	4.81069e-98	7.32645e-97	RNA-directed DNA polymerase activity
GO:0005887	55	25	4.84841e-08	4.38718e-07	integral to plasma membrane
GO:0006534	12	9	4.90718e-07	4.13181e-06	cysteine metabolic process
GO:0042732	12	9	4.90718e-07	4.13181e-06	D-xylose metabolic process
GO:0005840	1614	322	5.02199e-06	3.86638e-05	ribosome
GO:0004129	57	27	5.06369e-09	5.0389e-08	cytochrome-c oxidase activity
GO:0051287	307	88	5.08049e-09	5.0389e-08	NAD binding
GO:0008360	60	56	5.25086e-42	7.54338e-41	regulation of cell shape
GO:0005351	156	63	5.30444e-14	6.23775e-13	sugar:hydrogen symporter activity
GO:0004832	26	12	5.38002e-05	0.000358711	valine-tRNA ligase activity
GO:0006438	26	12	5.38002e-05	0.000358711	valyl-tRNA aminoacylation
GO:0003333	121	50	5.38668e-12	5.93387e-11	amino acid transmembrane transport
GO:0015171	121	50	5.38668e-12	5.93387e-11	amino acid transmembrane transporter activity
GO:0005506	1577	415	5.44428e-27	7.36563e-26	iron ion binding
GO:0006123	10	8	5.48306e-07	4.60279e-06	mitochondrial electron transport, cytochrome c to oxygen
GO:0008137	190	59	5.54942e-08	5.00525e-07	NADH dehydrogenase (ubiquinone) activity
GO:0009636	40	16	5.6023e-05	0.00037264	response to toxin
GO:0004096	22	14	5.65359e-08	5.08276e-07	catalase activity
GO:0004003	99	35	5.71738e-07	4.78509e-06	ATP-dependent DNA helicase activity
GO:0006817	38	25	6.06128e-13	7.03866e-12	phosphate ion transport
GO:0004812	376	92	6.06484e-06	4.65639e-05	aminoacyl-tRNA ligase activity
GO:0008237	217	56	6.11681e-05	0.000405894	metallopeptidase activity
GO:0016469	44	24	6.30334e-10	6.60429e-09	proton-transporting two-sector ATPase complex
GO:0030976	66	28	6.33673e-08	5.67861e-07	thiamine pyrophosphate binding
GO:0020037	1156	332	6.3875e-29	8.76944e-28	heme binding
GO:0016614	332	90	6.45226e-08	5.76361e-07	oxidoreductase activity, acting on CH-OH group of donors
GO:0031177	80	26	6.45958e-05	0.000427621	phosphopantetheine binding
GO:0048544	649	217	6.49436e-29	8.87244e-28	recognition of pollen
GO:0009405	169	154	6.55911e-106	1.00441e-104	pathogenesis
GO:0004519	663	203	6.62372e-22	8.6668e-21	endonuclease activity
GO:0016040	25	14	6.70496e-07	5.57813e-06	glutamate synthase (NADH) activity
GO:0045181	25	14	6.70496e-07	5.57813e-06	glutamate synthase activity, NADH or NADPH as acceptor
GO:0008643	604	131	6.74237e-05	0.000440646	carbohydrate transport
GO:0004109	9	6	6.78282e-05	0.000440646	coproporphyrinogen oxidase activity
GO:0006824	9	6	6.78282e-05	0.000440646	cobalt ion transport
GO:0016044	9	6	6.78282e-05	0.000440646	cellular membrane organization
GO:0016743	9	6	6.78282e-05	0.000440646	carboxyl- or carbamoyltransferase activity
GO:0016832	9	6	6.78282e-05	0.000440646	aldehyde-lyase activity
GO:0019627	9	6	6.78282e-05	0.000440646	urea metabolic process
GO:0006952	3230	832	6.78339e-49	9.84651e-48	defense response
GO:0016627	96	32	6.79137e-06	5.19988e-05	oxidoreductase activity, acting on the CH-CH group of donors
GO:0006412	2288	464	7.00706e-09	6.92507e-08	translation
GO:0009082	92	31	7.02073e-06	5.36076e-05	branched chain family amino acid biosynthetic process
GO:0006869	164	55	7.08859e-09	6.98088e-08	lipid transport
GO:0042803	147	41	7.20082e-05	0.000466714	protein homodimerization activity
GO:0006418	313	79	7.23019e-06	5.50561e-05	tRNA aminoacylation for protein translation
GO:0045333	15	11	7.23492e-08	6.44208e-07	cellular respiration
GO:0003677	11739	2261	7.31932e-26	9.76026e-25	DNA binding
GO:0005102	30	13	7.33076e-05	0.000474033	receptor binding
GO:0006526	87	37	7.53775e-10	7.86805e-09	arginine biosynthetic process
GO:0043086	405	93	7.54915e-05	0.000487025	negative regulation of catalytic activity
GO:0006754	662	147	7.56428e-06	5.72871e-05	ATP biosynthetic process
GO:0051289	25	16	7.60419e-09	7.46228e-08	protein homotetramerization
GO:0006066	45	23	7.71617e-09	7.54561e-08	alcohol metabolic process
GO:0046034	58	24	7.85799e-07	6.51792e-06	ATP metabolic process
GO:0016820	427	113	7.89972e-09	7.69808e-08	hydrolase activity, acting on acid anhydrides, catalyzing transmembrane movement of substances
GO:0016887	1050	365	7.99956e-52	1.18589e-50	ATPase activity
GO:0006073	81	26	8.2328e-05	0.000528682	cellular glucan metabolic process
GO:0016762	81	26	8.2328e-05	0.000528682	xyloglucan:xyloglucosyl transferase activity
GO:0005215	1462	361	8.3227e-19	1.04956e-17	transporter activity
GO:0042597	39	17	8.48262e-06	6.38947e-05	periplasmic space
GO:0006811	900	239	8.53525e-17	1.04332e-15	ion transport
GO:0046872	12186	2150	8.54932e-09	8.30208e-08	metal ion binding
GO:0042128	35	27	8.61719e-17	1.04874e-15	nitrate assimilation
GO:0005886	1942	901	8.74544e-225	1.34661e-223	plasma membrane
GO:0022904	26	19	8.84373e-12	9.70373e-11	respiratory electron transport chain
GO:0050567	27	12	8.86687e-05	0.000566788	glutaminyl-tRNA synthase (glutamine-hydrolyzing) activity
GO:0005618	524	182	8.97354e-27	1.20818e-25	cell wall
GO:0005938	26	13	9.16734e-06	6.88662e-05	cell cortex
GO:0046933	108	46	9.17621e-12	1.00291e-10	hydrogen ion transporting ATP synthase activity, rotational mechanism
GO:0001882	13	10	9.17652e-08	8.11903e-07	nucleoside binding
GO:0004822	13	10	9.17652e-08	8.11903e-07	isoleucine-tRNA ligase activity
GO:0004523	123	55	9.30761e-15	1.11812e-13	ribonuclease H activity
GO:0016023	77	34	9.35504e-10	9.72854e-09	cytoplasmic membrane-bounded vesicle
GO:0004587	11	9	9.55507e-08	8.34796e-07	ornithine-oxo-acid transaminase activity
GO:0006428	11	9	9.55507e-08	8.34796e-07	isoleucyl-tRNA aminoacylation
GO:0045490	11	9	9.55507e-08	8.34796e-07	pectin catabolic process
GO:0048046	356	91	9.55798e-07	7.90448e-06	apoplast
GO:0004333	7	5	9.67754e-05	0.000610211	fumarate hydratase activity
GO:0004496	7	5	9.67754e-05	0.000610211	mevalonate kinase activity
GO:0006106	7	5	9.67754e-05	0.000610211	fumarate metabolic process
GO:0019288	7	5	9.67754e-05	0.000610211	isopentenyl diphosphate biosynthetic process, mevalonate-independent pathway
GO:0045239	7	5	9.67754e-05	0.000610211	tricarboxylic acid cycle enzyme complex
GO:0051745	7	5	9.67754e-05	0.000610211	4-hydroxy-3-methylbut-2-en-1-yl diphosphate reductase activity
GO:0006265	81	28	9.79e-06	7.3346e-05	DNA topological change
GO:0006807	265	65	9.88852e-05	0.000618895	nitrogen compound metabolic process

## Sheet: 120h_vs_96h
GO	All_transcripts_with_GO_annotation(99665)	DETs_with_GO_annotation(15905)	Pvalue	Qvalue	GO_term
GO:0005503	4	4	0	0	all-trans retinal binding
GO:0007602	4	4	0	0	phototransduction
GO:0008106	4	4	0	0	alcohol dehydrogenase (NADP+) activity
GO:0008410	5	5	0	0	CoA-transferase activity
GO:0009908	5	5	0	0	flower development
GO:0015232	5	5	0	0	heme transporter activity
GO:0019028	7	7	0	0	viral capsid
GO:0046952	4	4	0	0	ketone body catabolic process
GO:0016876	49	18	0.000101335	0.00138084	ligase activity, forming aminoacyl-tRNA and related compounds
GO:0004352	5	4	0.000103449	0.00138084	glutamate dehydrogenase (NAD+) activity
GO:0004422	5	4	0.000103449	0.00138084	hypoxanthine phosphoribosyltransferase activity
GO:0019864	5	4	0.000103449	0.00138084	IgG binding
GO:0052657	5	4	0.000103449	0.00138084	guanine phosphoribosyltransferase activity
GO:0045735	144	40	0.000106444	0.00141388	nutrient reservoir activity
GO:0005415	12	7	0.000113021	0.0014796	nucleoside:sodium symporter activity
GO:0006428	12	7	0.000113021	0.0014796	isoleucyl-tRNA aminoacylation
GO:0001882	15	8	0.000132918	0.00171534	nucleoside binding
GO:0004198	15	8	0.000132918	0.00171534	calcium-dependent cysteine-type endopeptidase activity
GO:0004097	18	9	0.000134492	0.00171935	catechol oxidase activity
GO:0016758	811	168	0.00013733	0.00174743	transferase activity, transferring hexosyl groups
GO:0006857	232	58	0.000140515	0.00177964	oligopeptide transport
GO:0015986	96	29	0.000143425	0.00180808	ATP synthesis coupled proton transport
GO:0005938	25	11	0.000181032	0.00227166	cell cortex
GO:0004144	63	21	0.000183148	0.00228767	diacylglycerol O-acyltransferase activity
GO:0042744	59	20	0.000187497	0.0023313	hydrogen peroxide catabolic process
GO:0004474	10	6	0.000201515	0.00247174	malate synthase activity
GO:0004476	10	6	0.000201515	0.00247174	mannose-6-phosphate isomerase activity
GO:0009039	10	6	0.000201515	0.00247174	urease activity
GO:0006817	36	14	0.000210711	0.00256145	phosphate ion transport
GO:0004703	29	12	0.000231139	0.0027973	G-protein coupled receptor kinase activity
GO:0006099	192	49	0.00023578	0.00284083	tricarboxylic acid cycle
GO:0004043	19	9	0.00024326	0.00291804	L-aminoadipate-semialdehyde dehydrogenase activity
GO:0045493	56	19	0.000250916	0.00299669	xylan catabolic process
GO:0004806	252	61	0.00025923	0.00305946	triglyceride lipase activity
GO:0031012	16	8	0.000260667	0.00305946	extracellular matrix
GO:0030145	188	48	0.000264498	0.00309111	manganese ion binding
GO:0005542	8	5	0.000344561	0.00390933	folic acid binding
GO:0008745	8	5	0.000344561	0.00390933	N-acetylmuramoyl-L-alanine amidase activity
GO:0047006	8	5	0.000344561	0.00390933	17-alpha,20-alpha-dihydroxypregn-4-en-3-one dehydrogenase activity
GO:0008812	30	12	0.000348487	0.00393747	choline dehydrogenase activity
GO:0016207	23	10	0.000350906	0.00394842	4-coumarate-CoA ligase activity
GO:0006357	138	37	0.000387714	0.00434463	regulation of transcription from RNA polymerase II promoter
GO:0008940	17	8	0.000475407	0.00513845	nitrate reductase activity
GO:0004604	11	6	0.000477425	0.00513845	phosphoadenylyl-sulfate reductase (thioredoxin) activity
GO:0006304	11	6	0.000477425	0.00513845	DNA modification
GO:0006547	11	6	0.000477425	0.00513845	histidine metabolic process
GO:0009190	11	6	0.000477425	0.00513845	cyclic nucleotide biosynthetic process
GO:0016849	11	6	0.000477425	0.00513845	phosphorus-oxygen lyase activity
GO:0019379	11	6	0.000477425	0.00513845	sulfate assimilation, phosphoadenylyl sulfate reduction by phosphoadenylyl-sulfate reductase (thioredoxin)
GO:0019419	11	6	0.000477425	0.00513845	sulfate reduction
GO:0048038	154	40	0.00050206	0.005347	quinone binding
GO:0000150	14	7	0.00050662	0.005347	recombinase activity
GO:0046417	14	7	0.00050662	0.005347	chorismate metabolic process
GO:0047274	14	7	0.00050662	0.005347	galactinol-sucrose galactosyltransferase activity
GO:0004347	6	4	0.00053817	0.00538764	glucose-6-phosphate isomerase activity
GO:0004375	6	4	0.00053817	0.00538764	glycine dehydrogenase (decarboxylating) activity
GO:0004400	6	4	0.00053817	0.00538764	histidinol-phosphate transaminase activity
GO:0004574	6	4	0.00053817	0.00538764	oligo-1,6-glucosidase activity
GO:0006425	6	4	0.00053817	0.00538764	glutaminyl-tRNA aminoacylation
GO:0006584	6	4	0.00053817	0.00538764	catecholamine metabolic process
GO:0015129	6	4	0.00053817	0.00538764	lactate transmembrane transporter activity
GO:0015197	6	4	0.00053817	0.00538764	peptide transporter activity
GO:0015727	6	4	0.00053817	0.00538764	lactate transport
GO:0019285	6	4	0.00053817	0.00538764	glycine betaine biosynthetic process from choline
GO:0019865	6	4	0.00053817	0.00538764	immunoglobulin binding
GO:0035873	6	4	0.00053817	0.00538764	lactate transmembrane transport
GO:0016040	24	10	0.000554643	0.00551202	glutamate synthase (NADH) activity
GO:0045181	24	10	0.000554643	0.00551202	glutamate synthase activity, NADH or NADPH as acceptor
GO:0033178	39	14	0.00059102	0.00585217	proton-transporting two-sector ATPase complex, catalytic domain
GO:0001104	99	28	0.000612314	0.00595203	RNA polymerase II transcription cofactor activity
GO:0016592	99	28	0.000612314	0.00595203	mediator complex
GO:0006779	90	26	0.000617711	0.00595203	porphyrin-containing compound biosynthetic process
GO:0008115	4	3	0.000648375	0.00595203	sarcosine oxidase activity
GO:0015099	4	3	0.000648375	0.00595203	nickel cation transmembrane transporter activity
GO:0015893	4	3	0.000648375	0.00595203	drug transport
GO:0015942	4	3	0.000648375	0.00595203	formate metabolic process
GO:0016684	4	3	0.000648375	0.00595203	oxidoreductase activity, acting on peroxide as acceptor
GO:0035444	4	3	0.000648375	0.00595203	nickel cation transmembrane transport
GO:0042025	4	3	0.000648375	0.00595203	host cell nucleus
GO:0042834	4	3	0.000648375	0.00595203	peptidoglycan binding
GO:0046653	4	3	0.000648375	0.00595203	tetrahydrofolate metabolic process
GO:0071224	4	3	0.000648375	0.00595203	cellular response to peptidoglycan
GO:0016998	151	39	0.000649193	0.00595203	cell wall macromolecule catabolic process
GO:0004866	28	11	0.000662396	0.00599237	endopeptidase inhibitor activity
GO:0010951	28	11	0.000662396	0.00599237	negative regulation of endopeptidase activity
GO:0050551	28	11	0.000662396	0.00599237	myrcene synthase activity
GO:0032040	21	9	0.000682384	0.00615275	small-subunit processome
GO:0004601	292	67	0.000705233	0.00633779	peroxidase activity
GO:0006461	36	13	0.000785044	0.00698587	protein complex assembly
GO:0009044	36	13	0.000785044	0.00698587	xylan 1,4-beta-xylosidase activity
GO:0008289	177	44	0.000809422	0.00712451	lipid binding
GO:0004568	78	23	0.000811929	0.00712451	chitinase activity
GO:0006032	78	23	0.000811929	0.00712451	chitin catabolic process
GO:0003935	18	8	0.000816323	0.00712451	GTP cyclohydrolase II activity
GO:0004867	18	8	0.000816323	0.00712451	serine-type endopeptidase inhibitor activity
GO:0008686	18	8	0.000816323	0.00712451	3,4-dihydroxy-2-butanone-4-phosphate synthase activity
GO:0007155	74	22	0.000884815	0.00750739	cell adhesion
GO:0004489	9	5	0.000893277	0.00750739	methylenetetrahydrofolate reductase (NADPH) activity
GO:0006555	9	5	0.000893277	0.00750739	methionine metabolic process
GO:0006824	9	5	0.000893277	0.00750739	cobalt ion transport
GO:0010285	9	5	0.000893277	0.00750739	L,L-diaminopimelate aminotransferase activity
GO:0022627	9	5	0.000893277	0.00750739	cytosolic small ribosomal subunit
GO:0042732	9	5	0.000893277	0.00750739	D-xylose metabolic process
GO:0046835	9	5	0.000893277	0.00750739	carbohydrate phosphorylation
GO:0046933	92	26	0.000897537	0.00751998	hydrogen ion transporting ATP synthase activity, rotational mechanism
GO:0042126	15	7	0.000933708	0.00775148	nitrate metabolic process
GO:0050521	15	7	0.000933708	0.00775148	alpha-glucan, water dikinase activity
GO:0030795	12	6	0.000987591	0.00817389	jasmonate O-methyltransferase activity
GO:0016871	22	9	0.00107279	0.00885215	cycloartenol synthase activity
GO:0070330	121	32	0.00107782	0.00886679	aromatase activity
GO:0009698	75	22	0.00108569	0.00890461	phenylpropanoid metabolic process
GO:0005773	276	63	0.00110872	0.00906622	vacuole
GO:0030976	71	21	0.00118511	0.00966183	thiamine pyrophosphate binding
GO:0010044	80	23	0.0012051	0.00979545	response to aluminum ion
GO:0004673	206	49	0.00131076	0.0106226	protein histidine kinase activity
GO:0016844	30	11	0.00137903	0.0111427	strictosidine synthase activity
GO:0008233	1990	366	0.00146948	0.0118384	peptidase activity
GO:0051276	59	18	0.00150677	0.0121031	chromosome organization
GO:0004642	16	7	0.00160675	0.0125709	phosphoribosylformylglycinamidine synthase activity
GO:0071482	16	7	0.00160675	0.0125709	cellular response to light stimulus
GO:0045263	23	9	0.00162809	0.0125709	proton-transporting ATP synthase complex, coupling factor F(o)
GO:0000305	7	4	0.00163426	0.0125709	response to oxygen radical
GO:0008384	7	4	0.00163426	0.0125709	IkappaB kinase activity
GO:0012511	7	4	0.00163426	0.0125709	monolayer-surrounded lipid storage body
GO:0016618	7	4	0.00163426	0.0125709	hydroxypyruvate reductase activity
GO:0047215	7	4	0.00163426	0.0125709	indole-3-acetate beta-glucosyltransferase activity
GO:0051539	355	77	0.00179053	0.0137341	4 iron, 4 sulfur cluster binding
GO:0008728	13	6	0.00184514	0.0141133	GTP diphosphokinase activity
GO:0004335	10	5	0.00193092	0.0144846	galactokinase activity
GO:0006829	10	5	0.00193092	0.0144846	zinc ion transport
GO:0015105	10	5	0.00193092	0.0144846	arsenite transmembrane transporter activity
GO:0015700	10	5	0.00193092	0.0144846	arsenite transport
GO:0016832	10	5	0.00193092	0.0144846	aldehyde-lyase activity
GO:0032968	10	5	0.00193092	0.0144846	positive regulation of transcription elongation from RNA polymerase II promoter
GO:0005247	35	12	0.00196193	0.0146767	voltage-gated chloride channel activity
GO:0016042	205	48	0.00204416	0.01525	lipid catabolic process
GO:0006869	155	38	0.00211171	0.0157109	lipid transport
GO:0004129	48	15	0.00232366	0.0172407	cytochrome-c oxidase activity
GO:0009734	583	118	0.00251319	0.0185963	auxin mediated signaling pathway
GO:0000271	17	7	0.00261239	0.0191739	polysaccharide biosynthetic process
GO:0042597	32	11	0.00263874	0.0193153	periplasmic space
GO:0008483	167	40	0.00269234	0.0196548	transaminase activity
GO:0009835	208	48	0.00279843	0.0199504	ripening
GO:0001682	5	3	0.00282808	0.0199504	tRNA 5'-leader removal
GO:0004368	5	3	0.00282808	0.0199504	glycerol-3-phosphate dehydrogenase activity
GO:0004397	5	3	0.00282808	0.0199504	histidine ammonia-lyase activity
GO:0004526	5	3	0.00282808	0.0199504	ribonuclease P activity
GO:0004691	5	3	0.00282808	0.0199504	cAMP-dependent protein kinase activity
GO:0008824	5	3	0.00282808	0.0199504	cyanate hydratase activity
GO:0009439	5	3	0.00282808	0.0199504	cyanate metabolic process
GO:0015771	5	3	0.00282808	0.0199504	trehalose transport
GO:0052590	5	3	0.00282808	0.0199504	sn-glycerol-3-phosphate:ubiquinone oxidoreductase activity
GO:0052591	5	3	0.00282808	0.0199504	sn-glycerol-3-phosphate:ubiquinone-8 oxidoreductase activity
GO:0009514	71	20	0.00286197	0.0200854	glyoxysome
GO:0016639	71	20	0.00286197	0.0200854	oxidoreductase activity, acting on the CH-NH2 group of donors, NAD or NADP as acceptor
GO:0009098	49	15	0.00294595	0.0206216	leucine biosynthetic process
GO:0008610	581	117	0.00309766	0.021628	lipid biosynthetic process
GO:0008878	21	8	0.00312965	0.0217955	glucose-1-phosphate adenylyltransferase activity
GO:0045261	67	19	0.00316448	0.0218366	proton-transporting ATP synthase complex, catalytic core F(1)
GO:0004819	14	6	0.00318367	0.0218366	glutamine-tRNA ligase activity
GO:0005834	14	6	0.00318367	0.0218366	heterotrimeric G-protein complex
GO:0008839	14	6	0.00318367	0.0218366	dihydrodipicolinate reductase activity
GO:0009166	14	6	0.00318367	0.0218366	nucleotide catabolic process
GO:0019464	14	6	0.00318367	0.0218366	glycine decarboxylation via glycine cleavage system
GO:0006629	1269	238	0.00322956	0.0220957	lipid metabolic process
GO:0004791	11	5	0.00367511	0.0247079	thioredoxin-disulfide reductase activity
GO:0005355	11	5	0.00367511	0.0247079	glucose transmembrane transporter activity
GO:0015758	11	5	0.00367511	0.0247079	glucose transport
GO:0016743	11	5	0.00367511	0.0247079	carboxyl- or carbamoyltransferase activity
GO:0015293	125	31	0.00377465	0.0247079	symporter activity
GO:0001666	8	4	0.00378377	0.0247079	response to hypoxia
GO:0004355	8	4	0.00378377	0.0247079	glutamate synthase (NADPH) activity
GO:0006123	8	4	0.00378377	0.0247079	mitochondrial electron transport, cytochrome c to oxygen
GO:0009691	8	4	0.00378377	0.0247079	cytokinin biosynthetic process
GO:0009824	8	4	0.00378377	0.0247079	AMP dimethylallyltransferase activity
GO:0016041	18	7	0.00404924	0.0260049	glutamate synthase (ferredoxin) activity
GO:0022904	18	7	0.00404924	0.0260049	respiratory electron transport chain
GO:0052593	18	7	0.00404924	0.0260049	tryptamine:oxygen oxidoreductase (deaminating) activity
GO:0052594	18	7	0.00404924	0.0260049	aminoacetone:oxygen oxidoreductase(deaminating) activity
GO:0052595	18	7	0.00404924	0.0260049	aliphatic-amine oxidase activity
GO:0052596	18	7	0.00404924	0.0260049	phenethylamine:oxygen oxidoreductase (deaminating) activity
GO:0006351	5786	995	0.00406599	0.026051	transcription, DNA-dependent
GO:0008171	73	20	0.00411772	0.0263206	O-methyltransferase activity
GO:0009409	64	18	0.0042347	0.0270049	response to cold
GO:0048037	213	48	0.0045922	0.0290804	cofactor binding
GO:0042773	51	15	0.0046048	0.0290925	ATP synthesis coupled electron transport
GO:0008535	34	11	0.0047022	0.0295707	respiratory chain complex IV assembly
GO:0046029	34	11	0.0047022	0.0295707	mannitol dehydrogenase activity
GO:0016831	167	39	0.00475549	0.0298369	carboxy-lyase activity
GO:0006807	256	56	0.00503484	0.0315169	nitrogen compound metabolic process
GO:0031966	65	18	0.00510384	0.0318756	mitochondrial membrane
GO:0005536	15	6	0.00515239	0.0318862	glucose binding
GO:0010458	15	6	0.00515239	0.0318862	exit from mitosis
GO:0010994	15	6	0.00515239	0.0318862	free ubiquitin chain polymerization
GO:0006813	204	46	0.0052521	0.0324297	potassium ion transport
GO:0046983	1029	194	0.00551575	0.0339805	protein dimerization activity
GO:0016651	61	17	0.00567012	0.0348527	oxidoreductase activity, acting on NADH or NADPH
GO:0016298	39	12	0.00579041	0.0355119	lipase activity
GO:0006177	19	7	0.00602535	0.0367871	GMP biosynthetic process
GO:0009881	19	7	0.00602535	0.0367871	photoreceptor activity
GO:0004499	48	14	0.00622488	0.0376675	N,N-dimethylaniline monooxygenase activity
GO:0005086	48	14	0.00622488	0.0376675	ARF guanyl-nucleotide exchange factor activity
GO:0032012	48	14	0.00622488	0.0376675	regulation of ARF protein signal transduction
GO:0046034	48	14	0.00622488	0.0376675	ATP metabolic process
GO:0004106	12	5	0.00636264	0.038246	chorismate mutase activity
GO:0005658	12	5	0.00636264	0.038246	alpha DNA polymerase:primase complex
GO:0008453	12	5	0.00636264	0.038246	alanine-glyoxylate transaminase activity
GO:0004366	23	8	0.00643433	0.0385918	glycerol-3-phosphate O-acyltransferase activity
GO:0006979	222	49	0.00650959	0.0389574	response to oxidative stress
GO:0003674	186	42	0.00687698	0.0410658	molecular_function
GO:0008235	53	15	0.00695544	0.0414435	metalloexopeptidase activity
GO:0008272	81	21	0.00711326	0.0422913	sulfate transport
GO:0016308	67	18	0.00728168	0.0424668	1-phosphatidylinositol-4-phosphate 5-kinase activity
GO:0003727	9	4	0.00739688	0.0424668	single-stranded RNA binding
GO:0003922	9	4	0.00739688	0.0424668	GMP synthase (glutamine-hydrolyzing) activity
GO:0005811	9	4	0.00739688	0.0424668	lipid particle
GO:0006548	9	4	0.00739688	0.0424668	histidine catabolic process
GO:0006916	9	4	0.00739688	0.0424668	anti-apoptosis
GO:0008186	9	4	0.00739688	0.0424668	RNA-dependent ATPase activity
GO:0019627	9	4	0.00739688	0.0424668	urea metabolic process
GO:0006437	6	3	0.0074079	0.0424668	tyrosyl-tRNA aminoacylation
GO:0008720	6	3	0.0074079	0.0424668	D-lactate dehydrogenase activity
GO:0008840	6	3	0.0074079	0.0424668	dihydrodipicolinate synthase activity
GO:0016539	6	3	0.0074079	0.0424668	intein-mediated protein splicing
GO:0050403	6	3	0.0074079	0.0424668	trans-zeatin O-beta-D-glucosyltransferase activity
GO:0006777	58	16	0.00759668	0.0434575	Mo-molybdopterin cofactor biosynthetic process
GO:0022900	408	83	0.00773221	0.0441401	electron transport chain
GO:0009626	219	48	0.00796263	0.0452656	plant-type hypersensitive response
GO:0019684	77	20	0.00800988	0.0454394	photosynthesis, light reaction
GO:0043039	63	17	0.00815109	0.0461443	tRNA aminoacylation
GO:0004008	54	15	0.00844771	0.0476255	copper-exporting ATPase activity
GO:0060003	54	15	0.00844771	0.0476255	copper ion export
GO:0006568	20	7	0.00865504	0.0485931	tryptophan metabolic process
GO:0050896	20	7	0.00865504	0.0485931	response to stimulus
GO:0031408	178	40	0.00868429	0.048657	oxylipin biosynthetic process
GO:0045431	122	29	0.00899859	0.0502114	flavonol synthase activity
GO:0051555	122	29	0.00899859	0.0502114	flavonol biosynthetic process
GO:0046961	78	20	0.00934676	0.0520475	proton-transporting ATPase activity, rotational mechanism
GO:0006825	50	14	0.00937365	0.0520907	copper ion transport
GO:0000155	248	53	0.00974114	0.0540226	two-component sensor activity
GO:0016820	412	83	0.00991208	0.0548589	hydrolase activity, acting on acid anhydrides, catalyzing transmembrane movement of substances
GO:0003333	123	29	0.0101233	0.0558013	amino acid transmembrane transport
GO:0015171	123	29	0.0101233	0.0558013	amino acid transmembrane transporter activity
GO:0004611	13	5	0.0102348	0.0558503	phosphoenolpyruvate carboxykinase activity
GO:0004612	13	5	0.0102348	0.0558503	phosphoenolpyruvate carboxykinase (ATP) activity
GO:0009703	13	5	0.0102348	0.0558503	nitrate reductase (NADH) activity
GO:0012507	13	5	0.0102348	0.0558503	ER to Golgi transport vesicle membrane
GO:0017076	13	5	0.0102348	0.0558503	purine nucleotide binding
GO:0008081	353	72	0.0110539	0.0601996	phosphoric diester hydrolase activity
GO:0035556	250	53	0.0114071	0.0616466	intracellular signal transduction
GO:0005337	29	9	0.0114328	0.0616466	nucleoside transmembrane transporter activity
GO:0006783	29	9	0.0114328	0.0616466	heme biosynthetic process
GO:0008887	29	9	0.0114328	0.0616466	glycerate kinase activity
GO:0015858	29	9	0.0114328	0.0616466	nucleoside transport
GO:0005344	17	6	0.0116185	0.0625241	oxygen transporter activity
GO:0000015	21	7	0.0120553	0.0642398	phosphopyruvate hydratase complex
GO:0004634	21	7	0.0120553	0.0642398	phosphopyruvate hydratase activity
GO:0006107	21	7	0.0120553	0.0642398	oxaloacetate metabolic process
GO:0046422	21	7	0.0120553	0.0642398	violaxanthin de-epoxidase activity
GO:0003916	75	19	0.0122717	0.0652651	DNA topoisomerase activity
GO:0031418	219	47	0.0125172	0.0664016	L-ascorbic acid binding
GO:0008198	38	11	0.0125419	0.0664016	ferrous iron binding
GO:0006012	47	13	0.0126483	0.0667466	galactose metabolic process
GO:0003862	10	4	0.0128628	0.0674866	3-isopropylmalate dehydrogenase activity
GO:0004746	10	4	0.0128628	0.0674866	riboflavin synthase activity
GO:0006827	10	4	0.0128628	0.0674866	high-affinity iron ion transport
GO:0009089	66	17	0.0134338	0.0703468	lysine biosynthetic process via diaminopimelate
GO:0016765	76	19	0.0142142	0.071624	transferase activity, transferring alkyl or aryl (other than methyl) groups
GO:0004070	4	2	0.014309	0.071624	aspartate carbamoyltransferase activity
GO:0004137	4	2	0.014309	0.071624	deoxycytidine kinase activity
GO:0004360	4	2	0.014309	0.071624	glutamine-fructose-6-phosphate transaminase (isomerizing) activity
GO:0004421	4	2	0.014309	0.071624	hydroxymethylglutaryl-CoA synthase activity
GO:0004639	4	2	0.014309	0.071624	phosphoribosylaminoimidazolesuccinocarboxamide synthase activity
GO:0004655	4	2	0.014309	0.071624	porphobilinogen synthase activity
GO:0004692	4	2	0.014309	0.071624	cGMP-dependent protein kinase activity
GO:0006543	4	2	0.014309	0.071624	glutamine catabolic process
GO:0007084	4	2	0.014309	0.071624	mitotic nuclear envelope reassembly
GO:0015689	4	2	0.014309	0.071624	molybdate ion transport
GO:0016044	4	2	0.014309	0.071624	cellular membrane organization
GO:0016123	4	2	0.014309	0.071624	xanthophyll biosynthetic process
GO:0033858	4	2	0.014309	0.071624	N-acetylgalactosamine kinase activity
GO:0050502	4	2	0.014309	0.071624	cis-zeatin O-beta-D-glucosyltransferase activity
GO:0045486	81	20	0.0144643	0.0722686	naringenin 3-dioxygenase activity
GO:0000347	7	3	0.0151061	0.0731919	THO complex
GO:0000445	7	3	0.0151061	0.0731919	THO complex part of transcription export complex
GO:0004585	7	3	0.0151061	0.0731919	ornithine carbamoyltransferase activity
GO:0004801	7	3	0.0151061	0.0731919	sedoheptulose-7-phosphate:D-glyceraldehyde-3-phosphate glyceronetransferase activity
GO:0004831	7	3	0.0151061	0.0731919	tyrosine-tRNA ligase activity
GO:0006591	7	3	0.0151061	0.0731919	ornithine metabolic process
GO:0009348	7	3	0.0151061	0.0731919	ornithine carbamoyltransferase complex
GO:0015087	7	3	0.0151061	0.0731919	cobalt ion transmembrane transporter activity
GO:0016407	7	3	0.0151061	0.0731919	acetyltransferase activity
GO:0019288	7	3	0.0151061	0.0731919	isopentenyl diphosphate biosynthetic process, mevalonate-independent pathway
GO:0035435	7	3	0.0151061	0.0731919	phosphate ion transmembrane transport
GO:0042602	7	3	0.0151061	0.0731919	riboflavin reductase (NADPH) activity
GO:0051745	7	3	0.0151061	0.0731919	4-hydroxy-3-methylbut-2-en-1-yl diphosphate reductase activity
GO:0004834	14	5	0.0155231	0.0746809	tryptophan synthase activity
GO:0015940	14	5	0.0155231	0.0746809	pantothenate biosynthetic process
GO:0030674	14	5	0.0155231	0.0746809	protein binding, bridging
GO:0045333	14	5	0.0155231	0.0746809	cellular respiration
GO:0042803	132	30	0.0155794	0.0748194	protein homodimerization activity
GO:0019752	72	18	0.0160968	0.0771684	carboxylic acid metabolic process
GO:0008964	22	7	0.0163419	0.0777956	phosphoenolpyruvate carboxylase activity
GO:0070979	22	7	0.0163419	0.0777956	protein K11-linked ubiquitination
GO:0004737	18	6	0.0164353	0.0778319	pyruvate decarboxylase activity
GO:0005537	18	6	0.0164353	0.0778319	mannose binding
GO:0009102	18	6	0.0164353	0.0778319	biotin biosynthetic process
GO:0003978	35	10	0.0171166	0.0809175	UDP-glucose 4-epimerase activity
GO:0006265	78	19	0.0188203	0.0886638	DNA topological change
GO:0008271	78	19	0.0188203	0.0886638	secondary active sulfate transmembrane transporter activity
GO:0004364	134	30	0.0191363	0.0899969	glutathione transferase activity
GO:0016174	54	14	0.0193343	0.090771	NAD(P)H oxidase activity
GO:0006508	2482	433	0.0198143	0.0928644	proteolysis
GO:0004832	27	8	0.020275	0.0946773	valine-tRNA ligase activity
GO:0016616	464	90	0.0203155	0.0946773	oxidoreductase activity, acting on the CH-OH group of donors, NAD or NADP as acceptor
GO:0008236	481	93	0.0203401	0.0946773	serine-type peptidase activity
GO:0004555	11	4	0.0205193	0.0950239	alpha,alpha-trehalase activity
GO:0004853	11	4	0.0205193	0.0950239	uroporphyrinogen decarboxylase activity
GO:0043484	11	4	0.0205193	0.0950239	regulation of RNA splicing
GO:0006821	45	12	0.0206091	0.0952778	chloride transport
GO:0046556	50	13	0.0218296	0.100749	alpha-N-arabinofuranosidase activity
GO:0003985	15	5	0.0224369	0.101978	acetyl-CoA C-acetyltransferase activity
GO:0004829	15	5	0.0224369	0.101978	threonine-tRNA ligase activity
GO:0005385	15	5	0.0224369	0.101978	zinc ion transmembrane transporter activity
GO:0006435	15	5	0.0224369	0.101978	threonyl-tRNA aminoacylation
GO:0008170	15	5	0.0224369	0.101978	N-methyltransferase activity
GO:0019521	15	5	0.0224369	0.101978	D-gluconate metabolic process
GO:0071577	15	5	0.0224369	0.101978	zinc ion transmembrane transport
GO:0019877	19	6	0.0225078	0.101978	diaminopimelate biosynthetic process
GO:0034002	19	6	0.0225078	0.101978	(R)-limonene synthase activity
GO:0047172	19	6	0.0225078	0.101978	shikimate O-hydroxycinnamoyltransferase activity
GO:0051289	19	6	0.0225078	0.101978	protein homotetramerization
GO:0009987	55	14	0.0227655	0.102974	cellular process
GO:0005578	60	15	0.0234604	0.105941	proteinaceous extracellular matrix
GO:0070402	65	16	0.023952	0.107982	NADPH binding
GO:0016117	95	22	0.0241358	0.108631	carotenoid biosynthetic process
GO:0009082	90	21	0.0243341	0.109343	branched chain family amino acid biosynthetic process
GO:0022857	372	73	0.0248863	0.11164	transmembrane transporter activity
GO:0080008	28	8	0.0257508	0.115328	CUL4 RING ubiquitin ligase complex
GO:0003879	8	3	0.0264284	0.117015	ATP phosphoribosyltransferase activity
GO:0004325	8	3	0.0264284	0.117015	ferrochelatase activity
GO:0004329	8	3	0.0264284	0.117015	formate-tetrahydrofolate ligase activity
GO:0004793	8	3	0.0264284	0.117015	threonine aldolase activity
GO:0008987	8	3	0.0264284	0.117015	quinolinate synthetase A activity
GO:0019805	8	3	0.0264284	0.117015	quinolinate biosynthetic process
GO:0005249	180	38	0.0266051	0.117544	voltage-gated potassium channel activity
GO:0006270	56	14	0.0266341	0.117544	DNA-dependent DNA replication initiation
GO:0006754	642	120	0.0274266	0.120846	ATP biosynthetic process
GO:0004088	24	7	0.02801	0.123018	carbamoyl-phosphate synthase (glutamine-hydrolyzing) activity
GO:0004818	20	6	0.029967	0.13056	glutamate-tRNA ligase activity
GO:0006424	20	6	0.029967	0.13056	glutamyl-tRNA aminoacylation
GO:0016841	20	6	0.029967	0.13056	ammonia-lyase activity
GO:0046593	20	6	0.029967	0.13056	mandelonitrile lyase activity
GO:0046685	20	6	0.029967	0.13056	response to arsenic-containing substance
GO:0019290	12	4	0.0306312	0.131481	siderophore biosynthetic process
GO:0045490	12	4	0.0306312	0.131481	pectin catabolic process
GO:0003700	3239	555	0.0307117	0.131481	sequence-specific DNA binding transcription factor activity
GO:0030261	16	5	0.031153	0.131481	chromosome condensation
GO:0009636	38	10	0.0313508	0.131481	response to toxin
GO:0003963	5	2	0.0315304	0.131481	RNA-3'-phosphate cyclase activity
GO:0004087	5	2	0.0315304	0.131481	carbamoyl-phosphate synthase (ammonia) activity
GO:0004107	5	2	0.0315304	0.131481	chorismate synthase activity
GO:0004152	5	2	0.0315304	0.131481	dihydroorotate dehydrogenase activity
GO:0004158	5	2	0.0315304	0.131481	dihydroorotate oxidase activity
GO:0006449	5	2	0.0315304	0.131481	regulation of translational termination
GO:0006527	5	2	0.0315304	0.131481	arginine catabolic process
GO:0008798	5	2	0.0315304	0.131481	beta-aspartyl-peptidase activity
GO:0008935	5	2	0.0315304	0.131481	1,4-dihydroxy-2-naphthoyl-CoA synthase activity
GO:0016682	5	2	0.0315304	0.131481	oxidoreductase activity, acting on diphenols and related substances as donors, oxygen as acceptor
GO:0030272	5	2	0.0315304	0.131481	5-formyltetrahydrofolate cyclo-ligase activity
GO:0046656	5	2	0.0315304	0.131481	folic acid biosynthetic process
GO:0003852	29	8	0.0321939	0.134043	2-isopropylmalate synthase activity
GO:0016711	43	11	0.0331315	0.137736	flavonoid 3'-monooxygenase activity
GO:0004003	93	21	0.0343748	0.142687	ATP-dependent DNA helicase activity
GO:0032440	2208	383	0.0347226	0.143911	2-alkenal reductase [NAD(P)] activity
GO:0019252	34	9	0.0353037	0.146097	starch biosynthetic process
GO:0006006	78	18	0.0357407	0.147681	glucose metabolic process
GO:0003984	21	6	0.0389228	0.160343	acetolactate synthase activity
GO:0004365	21	6	0.0389228	0.160343	glyceraldehyde-3-phosphate dehydrogenase (NAD+) (phosphorylating) activity
GO:0006833	89	20	0.0390349	0.160562	water transport
GO:0008466	30	8	0.039672	0.162691	glycogenin glucosyltransferase activity
GO:0009103	30	8	0.039672	0.162691	lipopolysaccharide biosynthetic process
GO:0009308	105	23	0.0406875	0.166604	amine metabolic process
GO:0000245	9	3	0.0416536	0.167171	spliceosome assembly
GO:0003865	9	3	0.0416536	0.167171	3-oxo-5-alpha-steroid 4-dehydrogenase activity
GO:0004439	9	3	0.0416536	0.167171	phosphatidylinositol-4,5-bisphosphate 5-phosphatase activity
GO:0006835	9	3	0.0416536	0.167171	dicarboxylic acid transport
GO:0008478	9	3	0.0416536	0.167171	pyridoxal kinase activity
GO:0008800	9	3	0.0416536	0.167171	beta-lactamase activity
GO:0009156	9	3	0.0416536	0.167171	ribonucleoside monophosphate biosynthetic process
GO:0017153	9	3	0.0416536	0.167171	sodium:dicarboxylate symporter activity
GO:0006207	17	5	0.0418082	0.167171	'de novo' pyrimidine base biosynthetic process
GO:0050550	17	5	0.0418082	0.167171	pinene synthase activity
GO:0051781	17	5	0.0418082	0.167171	positive regulation of cell division
GO:0031145	35	9	0.0425786	0.170002	anaphase-promoting complex-dependent proteasomal ubiquitin-dependent protein catabolic process
GO:0006695	13	4	0.0433789	0.171937	cholesterol biosynthetic process
GO:0008703	13	4	0.0433789	0.171937	5-amino-6-(5-phosphoribosylamino)uracil reductase activity
GO:0008835	13	4	0.0433789	0.171937	diaminohydroxyphosphoribosylaminopyrimidine deaminase activity
GO:0016656	13	4	0.0433789	0.171937	monodehydroascorbate reductase (NADH) activity
GO:0051015	13	4	0.0433789	0.171937	actin filament binding
GO:0006438	26	7	0.0444268	0.175579	valyl-tRNA aminoacylation
GO:0070936	26	7	0.0444268	0.175579	protein K48-linked ubiquitination
GO:0017004	31	8	0.0482425	0.190108	cytochrome complex assembly
GO:0004185	177	36	0.0486432	0.19141	serine-type carboxypeptidase activity
GO:0000082	22	6	0.0494606	0.193507	G1/S transition of mitotic cell cycle
GO:0019439	22	6	0.0494606	0.193507	aromatic compound catabolic process
GO:0019825	22	6	0.0494606	0.193507	oxygen binding
GO:0045087	930	256	1.00526e-19	5.95072e-18	innate immune response
GO:0005506	1549	399	1.03414e-23	8.04565e-22	iron ion binding
GO:0009405	191	93	1.0776e-26	9.78102e-25	pathogenesis
GO:0006537	81	28	1.08367e-05	0.000203506	glutamate biosynthetic process
GO:0006355	9391	1660	1.09727e-06	2.53452e-05	regulation of transcription, DNA-dependent
GO:0042128	36	16	1.10466e-05	0.000206027	nitrate assimilation
GO:0016772	8609	1529	1.11352e-06	2.548e-05	transferase activity, transferring phosphorus-containing groups
GO:0009820	199	63	1.14249e-08	3.57585e-07	alkaloid metabolic process
GO:0005507	378	117	1.14835e-13	5.12615e-12	copper ion binding
GO:0071805	206	62	1.19204e-07	3.18228e-06	potassium ion transmembrane transport
GO:0016829	1619	329	1.20538e-06	2.73522e-05	lyase activity
GO:0006094	52	25	1.23398e-08	3.81832e-07	gluconeogenesis
GO:0016887	1039	328	1.26335e-36	1.49569e-34	ATPase activity
GO:0046274	78	48	1.2861e-20	8.14427e-19	lignin catabolic process
GO:0006915	2779	792	1.32408e-64	2.00303e-62	apoptotic process
GO:0016702	442	104	1.34629e-05	0.000249385	oxidoreductase activity, acting on single donors with incorporation of molecular oxygen, incorporation of two atoms of oxygen
GO:0020037	1120	309	1.35699e-23	1.02641e-21	heme binding
GO:0043190	10	7	1.39261e-05	0.000256221	ATP-binding cassette (ABC) transporter complex
GO:0004674	6493	1197	1.39652e-08	4.27274e-07	protein serine/threonine kinase activity
GO:0016614	323	104	1.44316e-13	6.33827e-12	oxidoreductase activity, acting on CH-OH group of donors
GO:0009812	15	9	1.47001e-05	0.000263345	flavonoid metabolic process
GO:0015440	15	9	1.47001e-05	0.000263345	peptide-transporting ATPase activity
GO:0031224	913	255	1.48881e-20	9.21373e-19	intrinsic to membrane
GO:0008447	90	32	1.50419e-06	3.38504e-05	L-ascorbate oxidase activity
GO:0016706	412	102	1.51699e-06	3.38587e-05	oxidoreductase activity, acting on paired donors, with incorporation or reduction of molecular oxygen, 2-oxoglutarate as one donor, and incorporation of one atom each of oxygen into both donors
GO:0008131	30	14	1.52827e-05	0.000271993	primary amine oxidase activity
GO:0030288	123	40	1.59629e-06	3.53389e-05	outer membrane-bounded periplasmic space
GO:0015886	6	5	1.65045e-05	0.000282321	heme transport
GO:0016837	6	5	1.65045e-05	0.000282321	carbon-oxygen lyase activity, acting on polysaccharides
GO:0033799	6	5	1.65045e-05	0.000282321	myricetin 3'-O-methyltransferase activity
GO:0005887	55	21	1.65888e-05	0.000282321	integral to plasma membrane
GO:0003678	27	13	1.72648e-05	0.000292	DNA helicase activity
GO:0004888	914	255	1.74277e-20	1.05457e-18	transmembrane signaling receptor activity
GO:0008559	184	51	1.75082e-05	0.000294289	xenobiotic-transporting ATPase activity
GO:0009295	8	6	1.8124e-05	0.00030277	nucleoid
GO:0000166	15804	2789	1.87372e-10	6.89479e-09	nucleotide binding
GO:0050660	748	200	1.88079e-14	8.53566e-13	flavin adenine dinucleotide binding
GO:0046677	109	52	1.90975e-15	9.45502e-14	response to antibiotic
GO:0050589	21	11	1.91894e-05	0.000318614	leucocyanidin oxygenase activity
GO:0004970	91	32	1.9994e-06	4.32094e-05	ionotropic glutamate receptor activity
GO:0005234	91	32	1.9994e-06	4.32094e-05	extracellular-glutamate-gated ion channel activity
GO:0008360	67	36	2.01302e-13	8.7007e-12	regulation of cell shape
GO:0046872	12069	2101	2.04108e-06	4.37626e-05	metal ion binding
GO:0015074	937	611	2.04354e-255	3.97468e-253	DNA integration
GO:0009986	106	45	2.04762e-11	7.96523e-10	cell surface
GO:0004857	172	70	2.06185e-15	1.00257e-13	enzyme inhibitor activity
GO:0007047	722	204	2.09048e-17	1.13847e-15	cellular cell wall organization
GO:0047268	32	17	2.14684e-07	5.67557e-06	galactinol-raffinose galactosyltransferase activity
GO:0047213	202	63	2.17438e-08	6.57871e-07	anthocyanidin 3-O-glucosyltransferase activity
GO:0003676	7212	1477	2.18098e-26	1.91575e-24	nucleic acid binding
GO:0004518	691	191	2.19165e-15	1.047e-13	nuclease activity
GO:0016021	11238	2106	2.21183e-17	1.18095e-15	integral to membrane
GO:0004523	125	61	2.34731e-18	1.35994e-16	ribonuclease H activity
GO:0006200	1042	328	2.36439e-36	2.6826e-34	ATP catabolic process
GO:0003964	824	421	2.48916e-122	4.51865e-120	RNA-directed DNA polymerase activity
GO:0007059	64	23	2.51321e-05	0.000414755	chromosome segregation
GO:0042545	133	54	2.53063e-12	1.01337e-10	cell wall modification
GO:0006541	138	43	2.62538e-06	5.55793e-05	glutamine metabolic process
GO:0042626	440	130	2.69675e-13	1.14738e-11	ATPase activity, coupled to transmembrane movement of substances
GO:0009253	11	8	2.7038e-06	5.66341e-05	peptidoglycan catabolic process
GO:0005216	389	110	2.76036e-10	1.00219e-08	ion channel activity
GO:0031410	165	49	3.01299e-06	6.21543e-05	cytoplasmic vesicle
GO:0006073	83	35	3.03038e-09	1.00631e-07	cellular glucan metabolic process
GO:0016762	83	35	3.03038e-09	1.00631e-07	xyloglucan:xyloglucosyl transferase activity
GO:0009432	53	20	3.03916e-05	0.000498532	SOS response
GO:0004075	52	23	3.05666e-07	8.00315e-06	biotin carboxylase activity
GO:0004713	394	93	3.07121e-05	0.000500772	protein tyrosine kinase activity
GO:0016747	486	140	3.09212e-13	1.29536e-11	transferase activity, transferring acyl groups other than amino-acyl groups
GO:0030244	239	71	3.12698e-08	9.35688e-07	cellulose biosynthetic process
GO:0046470	69	26	3.13381e-06	6.41606e-05	phosphatidylcholine metabolic process
GO:0004803	31	24	3.17534e-15	1.49077e-13	transposase activity
GO:0001716	42	17	3.19107e-05	0.000517219	L-amino-acid oxidase activity
GO:0006278	663	307	3.19984e-76	5.44573e-74	RNA-dependent DNA replication
GO:0005524	19469	3756	3.23913e-44	4.00916e-42	ATP binding
GO:0004813	22	16	3.26789e-10	1.15565e-08	alanine-tRNA ligase activity
GO:0006419	22	16	3.26789e-10	1.15565e-08	alanyl-tRNA aminoacylation
GO:0016760	235	70	3.40895e-08	9.98571e-07	cellulose synthase (UDP-forming) activity
GO:0006811	879	201	3.41047e-08	9.98571e-07	ion transport
GO:0016491	8326	1696	3.45224e-29	3.35731e-27	oxidoreductase activity
GO:0055072	19	13	3.59712e-08	1.04202e-06	iron ion homeostasis
GO:0048544	640	225	3.60044e-33	3.77077e-31	recognition of pollen
GO:0005529	1122	335	3.62505e-32	3.65593e-30	sugar binding
GO:0015833	19	10	3.66006e-05	0.000572779	peptide transport
GO:0016661	19	10	3.66006e-05	0.000572779	oxidoreductase activity, acting on other nitrogenous compounds as donors
GO:0055085	3479	697	3.75506e-11	1.44015e-09	transmembrane transport
GO:0015992	221	61	3.80439e-06	7.73086e-05	proton transport
GO:0004736	14	10	3.86433e-07	9.92695e-06	pyruvate carboxylase activity
GO:0015930	51	24	3.90241e-08	1.1069e-06	glutamate synthase activity
GO:0016638	51	24	3.90241e-08	1.1069e-06	oxidoreductase activity, acting on the CH-NH2 group of donors
GO:0008519	50	19	3.97109e-05	0.000614391	ammonium transmembrane transporter activity
GO:0072488	50	19	3.97109e-05	0.000614391	ammonium transmembrane transport
GO:0004672	8112	1437	3.98007e-06	8.02794e-05	protein kinase activity
GO:0007165	1859	396	4.09262e-10	1.42875e-08	signal transduction
GO:0004451	8	7	4.20035e-07	1.05903e-05	isocitrate lyase activity
GO:0009312	8	7	4.20035e-07	1.05903e-05	oligosaccharide biosynthetic process
GO:0046592	78	26	4.28063e-05	0.000658539	polyamine oxidase activity
GO:0006810	5221	1013	4.32106e-12	1.70525e-10	transport
GO:0016705	896	253	4.32788e-21	3.10127e-19	oxidoreductase activity, acting on paired donors, with incorporation or reduction of molecular oxygen
GO:0003962	11	7	4.38522e-05	0.000667093	cystathionine gamma-synthase activity
GO:0046429	11	7	4.38522e-05	0.000667093	4-hydroxy-3-methylbut-2-en-1-yl diphosphate synthase activity
GO:0015297	447	125	4.42283e-11	1.67269e-09	antiporter activity
GO:0006468	8118	1437	4.59767e-06	9.13829e-05	protein phosphorylation
GO:0016020	13299	2569	4.60251e-29	4.3216e-27	membrane
GO:0005215	1468	311	4.6407e-08	1.29081e-06	transporter activity
GO:0050508	31	15	4.66662e-06	9.20812e-05	glucuronosyl-N-acetylglucosaminyl-proteoglycan 4-alpha-N-acetylglucosaminyltransferase activity
GO:0043086	408	130	4.68428e-16	2.40666e-14	negative regulation of catalytic activity
GO:0009607	114	43	4.8691e-09	1.59742e-07	response to biotic stimulus
GO:0004519	654	202	4.89651e-22	3.60357e-20	endonuclease activity
GO:0006313	34	26	4.973e-16	2.50768e-14	transposition, DNA-mediated
GO:0015079	180	57	4.98368e-08	1.37076e-06	potassium ion transmembrane transporter activity
GO:0009055	1675	397	5.16966e-17	2.70711e-15	electron carrier activity
GO:0006865	91	35	5.56593e-08	1.5156e-06	amino acid transport
GO:0008553	55	29	5.69631e-11	2.1248e-09	hydrogen-exporting ATPase activity, phosphorylative mechanism
GO:0004503	14	9	5.72539e-06	0.000111359	monophenol monooxygenase activity
GO:0051538	50	22	5.78514e-07	1.43209e-05	3 iron, 4 sulfur cluster binding
GO:0030599	189	79	6.15256e-18	3.49029e-16	pectinesterase activity
GO:0004822	14	8	6.19873e-05	0.000927426	isoleucine-tRNA ligase activity
GO:0055114	8791	1818	6.2019e-35	6.75511e-33	oxidation-reduction process
GO:0006855	315	118	6.33248e-21	4.31083e-19	drug transmembrane transport
GO:0015238	315	118	6.33248e-21	4.31083e-19	drug transmembrane transporter activity
GO:0048046	356	122	6.38981e-18	3.55091e-16	apoplast
GO:0005886	1935	582	6.56964e-56	9.41533e-54	plasma membrane
GO:0047134	64	29	6.69362e-09	2.16985e-07	protein-disulfide reductase activity
GO:0016707	35	16	6.85002e-06	0.000132288	gibberellin 3-beta-dioxygenase activity
GO:0004872	1921	377	6.95285e-06	0.000133328	receptor activity
GO:0004096	17	9	6.97864e-05	0.00102234	catalase activity
GO:0000104	9	6	7.02028e-05	0.00102234	succinate dehydrogenase activity
GO:0070290	97	30	7.02083e-05	0.00102234	NAPE-specific phospholipase D activity
GO:0017111	2568	607	7.03977e-25	5.9904e-23	nucleoside-triphosphatase activity
GO:0004497	876	248	7.14512e-21	4.74541e-19	monooxygenase activity
GO:0004190	578	239	7.43505e-49	1.01228e-46	aspartic-type endopeptidase activity
GO:0015696	17	11	7.60157e-07	1.84068e-05	ammonium transport
GO:0005618	531	180	7.64197e-25	6.30578e-23	cell wall
GO:0006633	667	143	7.74333e-05	0.00111923	fatty acid biosynthetic process
GO:0005315	30	13	7.76847e-05	0.00111923	inorganic phosphate transmembrane transporter activity
GO:0016023	68	38	8.24973e-15	3.80746e-13	cytoplasmic membrane-bounded vesicle
GO:0006066	44	20	8.33465e-07	1.99081e-05	alcohol metabolic process
GO:0016818	377	92	8.39892e-06	0.000159932	hydrolase activity, acting on acid anhydrides, in phosphorus-containing anhydrides
GO:0009821	36	20	8.54155e-09	2.73631e-07	alkaloid biosynthetic process
GO:0003677	11647	2419	8.58676e-49	1.11342e-46	DNA binding
GO:0003989	58	24	8.67157e-07	2.03558e-05	acetyl-CoA carboxylase activity
GO:0009401	68	30	8.69175e-09	2.75205e-07	phosphoenolpyruvate-dependent sugar phosphotransferase system
GO:0004630	98	30	8.71088e-05	0.00124841	phospholipase D activity
GO:0008762	226	72	9.08906e-10	3.09369e-08	UDP-N-acetylmuramate dehydrogenase activity
GO:0005792	107	32	9.14711e-05	0.00130406	microsome
GO:0046577	12	8	9.26788e-06	0.000175253	long-chain-alcohol oxidase activity
GO:0051536	552	121	9.35306e-05	0.00132648	iron-sulfur cluster binding
GO:0016469	34	14	9.65592e-05	0.00136233	proton-transporting two-sector ATPase complex
GO:0006952	3242	919	9.94753e-74	1.59336e-71	defense response
GO:0004496	7	5	9.97332e-05	0.00137158	mevalonate kinase activity
GO:0009060	7	5	9.97332e-05	0.00137158	aerobic respiration
GO:0009790	7	5	9.97332e-05	0.00137158	embryo development
GO:0009905	7	5	9.97332e-05	0.00137158	ent-copalyl diphosphate synthase activity
GO:0005576	1420	376	9.97593e-25	7.98954e-23	extracellular region
